# Supplementary material for: Comparative Analysis of Complete Chloroplast Genomes of Nine Species of Litsea (Lauraceae): Hypervariable Regions, Positive Selection, and Phylogenetic Relationships
Source: Genes (Basel). 2022 Aug 28;13(9):1550. doi: 10.3390/genes13091550 (PMC9498446; doi:10.3390/genes13091550)
Supplement: Supplementary file 1 [file genes-13-01550-s001.zip › TableS2_KaKs_pi.xlsx]

## Sheet: KaKs
Gene	Seq_1	Seq_2	Ka	Ks	Ka_Ks	EffectiveLen	AverageS-sites	AverageN-sites	cN	cS	pN	pS	Note
accD	tsi	chu	0.000842697	0	#NAME?	1509	321.667	1187.33	1	0	0.000842223	0
		aur	0.00549763	0.0109377	0.502631	1509	322.333	1186.67	6.5	3.5	0.00547753	0.0108583
		vei	0	0	NaN	1509	321.333	1187.67	0	0	0	0
		rub	0	0	NaN	1509	321.333	1187.67	0	0	0	0
		mou	0	0	NaN	1509	321.333	1187.67	0	0	0	0
		pop	0	0	NaN	1509	321.333	1187.67	0	0	0	0
		ser	0	0	NaN	1509	321.333	1187.67	0	0	0	0
		ich	0.000842697	0	#NAME?	1509	321.667	1187.33	1	0	0.000842223	0
	chu	tsi	0.000842697	0	#NAME?	1509	321.667	1187.33	1	0	0.000842223	0
		aur	0.0063488	0.0109263	0.581056	1509	322.667	1186.33	7.5	3.5	0.006322	0.0108471
		vei	0.000842697	0	#NAME?	1509	321.667	1187.33	1	0	0.000842223	0
		rub	0.000842697	0	#NAME?	1509	321.667	1187.33	1	0	0.000842223	0
		mou	0.000842697	0	#NAME?	1509	321.667	1187.33	1	0	0.000842223	0
		pop	0.000842697	0	#NAME?	1509	321.667	1187.33	1	0	0.000842223	0
		ser	0.000842697	0	#NAME?	1509	321.667	1187.33	1	0	0.000842223	0
		ich	0.00168682	0	#NAME?	1509	322	1187	2	0	0.00168492	0
	aur	tsi	0.00549763	0.0109377	0.502631	1509	322.333	1186.67	6.5	3.5	0.00547753	0.0108583
		chu	0.0063488	0.0109263	0.581056	1509	322.667	1186.33	7.5	3.5	0.006322	0.0108471
		vei	0.00549763	0.0109377	0.502631	1509	322.333	1186.67	6.5	3.5	0.00547753	0.0108583
		rub	0.00549763	0.0109377	0.502631	1509	322.333	1186.67	6.5	3.5	0.00547753	0.0108583
		mou	0.00549763	0.0109377	0.502631	1509	322.333	1186.67	6.5	3.5	0.00547753	0.0108583
		pop	0.00549763	0.0109377	0.502631	1509	322.333	1186.67	6.5	3.5	0.00547753	0.0108583
		ser	0.00549763	0.0109377	0.502631	1509	322.333	1186.67	6.5	3.5	0.00547753	0.0108583
		ich	0.0063488	0.0109263	0.581056	1509	322.667	1186.33	7.5	3.5	0.006322	0.0108471
	vei	tsi	0	0	NaN	1509	321.333	1187.67	0	0	0	0
		chu	0.000842697	0	#NAME?	1509	321.667	1187.33	1	0	0.000842223	0
		aur	0.00549763	0.0109377	0.502631	1509	322.333	1186.67	6.5	3.5	0.00547753	0.0108583
		rub	0	0	NaN	1509	321.333	1187.67	0	0	0	0
		mou	0	0	NaN	1509	321.333	1187.67	0	0	0	0
		pop	0	0	NaN	1509	321.333	1187.67	0	0	0	0
		ser	0	0	NaN	1509	321.333	1187.67	0	0	0	0
		ich	0.000842697	0	#NAME?	1509	321.667	1187.33	1	0	0.000842223	0
	rub	tsi	0	0	NaN	1509	321.333	1187.67	0	0	0	0
		chu	0.000842697	0	#NAME?	1509	321.667	1187.33	1	0	0.000842223	0
		aur	0.00549763	0.0109377	0.502631	1509	322.333	1186.67	6.5	3.5	0.00547753	0.0108583
		vei	0	0	NaN	1509	321.333	1187.67	0	0	0	0
		mou	0	0	NaN	1509	321.333	1187.67	0	0	0	0
		pop	0	0	NaN	1509	321.333	1187.67	0	0	0	0
		ser	0	0	NaN	1509	321.333	1187.67	0	0	0	0
		ich	0.000842697	0	#NAME?	1509	321.667	1187.33	1	0	0.000842223	0
	mou	tsi	0	0	NaN	1509	321.333	1187.67	0	0	0	0
		chu	0.000842697	0	#NAME?	1509	321.667	1187.33	1	0	0.000842223	0
		aur	0.00549763	0.0109377	0.502631	1509	322.333	1186.67	6.5	3.5	0.00547753	0.0108583
		vei	0	0	NaN	1509	321.333	1187.67	0	0	0	0
		rub	0	0	NaN	1509	321.333	1187.67	0	0	0	0
		pop	0	0	NaN	1509	321.333	1187.67	0	0	0	0
		ser	0	0	NaN	1509	321.333	1187.67	0	0	0	0
		ich	0.000842697	0	#NAME?	1509	321.667	1187.33	1	0	0.000842223	0
	pop	tsi	0	0	NaN	1509	321.333	1187.67	0	0	0	0
		chu	0.000842697	0	#NAME?	1509	321.667	1187.33	1	0	0.000842223	0
		aur	0.00549763	0.0109377	0.502631	1509	322.333	1186.67	6.5	3.5	0.00547753	0.0108583
		vei	0	0	NaN	1509	321.333	1187.67	0	0	0	0
		rub	0	0	NaN	1509	321.333	1187.67	0	0	0	0
		mou	0	0	NaN	1509	321.333	1187.67	0	0	0	0
		ser	0	0	NaN	1509	321.333	1187.67	0	0	0	0
		ich	0.000842697	0	#NAME?	1509	321.667	1187.33	1	0	0.000842223	0
	ser	tsi	0	0	NaN	1509	321.333	1187.67	0	0	0	0
		chu	0.000842697	0	#NAME?	1509	321.667	1187.33	1	0	0.000842223	0
		aur	0.00549763	0.0109377	0.502631	1509	322.333	1186.67	6.5	3.5	0.00547753	0.0108583
		vei	0	0	NaN	1509	321.333	1187.67	0	0	0	0
		rub	0	0	NaN	1509	321.333	1187.67	0	0	0	0
		mou	0	0	NaN	1509	321.333	1187.67	0	0	0	0
		pop	0	0	NaN	1509	321.333	1187.67	0	0	0	0
		ich	0.000842697	0	#NAME?	1509	321.667	1187.33	1	0	0.000842223	0
	ich	tsi	0.000842697	0	#NAME?	1509	321.667	1187.33	1	0	0.000842223	0
		chu	0.00168682	0	#NAME?	1509	322	1187	2	0	0.00168492	0
		aur	0.0063488	0.0109263	0.581056	1509	322.667	1186.33	7.5	3.5	0.006322	0.0108471
		vei	0.000842697	0	#NAME?	1509	321.667	1187.33	1	0	0.000842223	0
		rub	0.000842697	0	#NAME?	1509	321.667	1187.33	1	0	0.000842223	0
		mou	0.000842697	0	#NAME?	1509	321.667	1187.33	1	0	0.000842223	0
		pop	0.000842697	0	#NAME?	1509	321.667	1187.33	1	0	0.000842223	0
		ser	0.000842697	0	#NAME?	1509	321.667	1187.33	1	0	0.000842223	0
atpA	tsi	chu	0	0	NaN	1521	378.333	1142.67	0	0	0	0
		aur	0.000875401	0.0133455	0.065595	1521	378	1143	1	5	0.000874891	0.0132275
		vei	0	0.0106432	0	1521	378.5	1142.5	0	4	0	0.010568
		rub	0	0.00530506	0	1521	378.333	1142.67	0	2	0	0.00528634
		mou	0	0.00530506	0	1521	378.333	1142.67	0	2	0	0.00528634
		pop	0	0.00530506	0	1521	378.333	1142.67	0	2	0	0.00528634
		ser	0	0.00530506	0	1521	378.333	1142.67	0	2	0	0.00528634
		ich	0	0.00530506	0	1521	378.333	1142.67	0	2	0	0.00528634
	chu	tsi	0	0	NaN	1521	378.333	1142.67	0	0	0	0
		aur	0.000875401	0.0133455	0.065595	1521	378	1143	1	5	0.000874891	0.0132275
		vei	0	0.0106432	0	1521	378.5	1142.5	0	4	0	0.010568
		rub	0	0.00530506	0	1521	378.333	1142.67	0	2	0	0.00528634
		mou	0	0.00530506	0	1521	378.333	1142.67	0	2	0	0.00528634
		pop	0	0.00530506	0	1521	378.333	1142.67	0	2	0	0.00528634
		ser	0	0.00530506	0	1521	378.333	1142.67	0	2	0	0.00528634
		ich	0	0.00530506	0	1521	378.333	1142.67	0	2	0	0.00528634
	aur	tsi	0.000875401	0.0133455	0.065595	1521	378	1143	1	5	0.000874891	0.0132275
		chu	0.000875401	0.0133455	0.065595	1521	378	1143	1	5	0.000874891	0.0132275
		vei	0.000875529	0.0133396	0.0656338	1521	378.167	1142.83	1	5	0.000875018	0.0132217
		rub	0.000875401	0.0079788	0.109716	1521	378	1143	1	3	0.000874891	0.00793651
		mou	0.000875401	0.0079788	0.109716	1521	378	1143	1	3	0.000874891	0.00793651
		pop	0.000875401	0.0079788	0.109716	1521	378	1143	1	3	0.000874891	0.00793651
		ser	0.000875401	0.0079788	0.109716	1521	378	1143	1	3	0.000874891	0.00793651
		ich	0.000875401	0.0079788	0.109716	1521	378	1143	1	3	0.000874891	0.00793651
	vei	tsi	0	0.0106432	0	1521	378.5	1142.5	0	4	0	0.010568
		chu	0	0.0106432	0	1521	378.5	1142.5	0	4	0	0.010568
		aur	0.000875529	0.0133396	0.0656338	1521	378.167	1142.83	1	5	0.000875018	0.0132217
		rub	0	0.00530272	0	1521	378.5	1142.5	0	2	0	0.00528402
		mou	0	0.00530272	0	1521	378.5	1142.5	0	2	0	0.00528402
		pop	0	0.00530272	0	1521	378.5	1142.5	0	2	0	0.00528402
		ser	0	0.00530272	0	1521	378.5	1142.5	0	2	0	0.00528402
		ich	0	0.00530272	0	1521	378.5	1142.5	0	2	0	0.00528402
	rub	tsi	0	0.00530506	0	1521	378.333	1142.67	0	2	0	0.00528634
		chu	0	0.00530506	0	1521	378.333	1142.67	0	2	0	0.00528634
		aur	0.000875401	0.0079788	0.109716	1521	378	1143	1	3	0.000874891	0.00793651
		vei	0	0.00530272	0	1521	378.5	1142.5	0	2	0	0.00528402
		mou	0	0	NaN	1521	378.333	1142.67	0	0	0	0
		pop	0	0	NaN	1521	378.333	1142.67	0	0	0	0
		ser	0	0	NaN	1521	378.333	1142.67	0	0	0	0
		ich	0	0	NaN	1521	378.333	1142.67	0	0	0	0
	mou	tsi	0	0.00530506	0	1521	378.333	1142.67	0	2	0	0.00528634
		chu	0	0.00530506	0	1521	378.333	1142.67	0	2	0	0.00528634
		aur	0.000875401	0.0079788	0.109716	1521	378	1143	1	3	0.000874891	0.00793651
		vei	0	0.00530272	0	1521	378.5	1142.5	0	2	0	0.00528402
		rub	0	0	NaN	1521	378.333	1142.67	0	0	0	0
		pop	0	0	NaN	1521	378.333	1142.67	0	0	0	0
		ser	0	0	NaN	1521	378.333	1142.67	0	0	0	0
		ich	0	0	NaN	1521	378.333	1142.67	0	0	0	0
	pop	tsi	0	0.00530506	0	1521	378.333	1142.67	0	2	0	0.00528634
		chu	0	0.00530506	0	1521	378.333	1142.67	0	2	0	0.00528634
		aur	0.000875401	0.0079788	0.109716	1521	378	1143	1	3	0.000874891	0.00793651
		vei	0	0.00530272	0	1521	378.5	1142.5	0	2	0	0.00528402
		rub	0	0	NaN	1521	378.333	1142.67	0	0	0	0
		mou	0	0	NaN	1521	378.333	1142.67	0	0	0	0
		ser	0	0	NaN	1521	378.333	1142.67	0	0	0	0
		ich	0	0	NaN	1521	378.333	1142.67	0	0	0	0
	ser	tsi	0	0.00530506	0	1521	378.333	1142.67	0	2	0	0.00528634
		chu	0	0.00530506	0	1521	378.333	1142.67	0	2	0	0.00528634
		aur	0.000875401	0.0079788	0.109716	1521	378	1143	1	3	0.000874891	0.00793651
		vei	0	0.00530272	0	1521	378.5	1142.5	0	2	0	0.00528402
		rub	0	0	NaN	1521	378.333	1142.67	0	0	0	0
		mou	0	0	NaN	1521	378.333	1142.67	0	0	0	0
		pop	0	0	NaN	1521	378.333	1142.67	0	0	0	0
		ich	0	0	NaN	1521	378.333	1142.67	0	0	0	0
	ich	tsi	0	0.00530506	0	1521	378.333	1142.67	0	2	0	0.00528634
		chu	0	0.00530506	0	1521	378.333	1142.67	0	2	0	0.00528634
		aur	0.000875401	0.0079788	0.109716	1521	378	1143	1	3	0.000874891	0.00793651
		vei	0	0.00530272	0	1521	378.5	1142.5	0	2	0	0.00528402
		rub	0	0	NaN	1521	378.333	1142.67	0	0	0	0
		mou	0	0	NaN	1521	378.333	1142.67	0	0	0	0
		pop	0	0	NaN	1521	378.333	1142.67	0	0	0	0
		ser	0	0	NaN	1521	378.333	1142.67	0	0	0	0
atpB	tsi	chu	0	0	NaN	1494	371.167	1122.83	0	0	0	0
		aur	0	0.010855	0	1494	371.167	1122.83	0	4	0	0.0107768
		vei	0	0.00540786	0	1494	371.167	1122.83	0	2	0	0.00538841
		rub	0	0.00812649	0	1494	371.167	1122.83	0	3	0	0.00808262
		mou	0	0.00812649	0	1494	371.167	1122.83	0	3	0	0.00808262
		pop	0	0.00812649	0	1494	371.167	1122.83	0	3	0	0.00808262
		ser	0	0.00269906	0	1494	371.167	1122.83	0	1	0	0.00269421
		ich	0	0.00540786	0	1494	371.167	1122.83	0	2	0	0.00538841
	chu	tsi	0	0	NaN	1494	371.167	1122.83	0	0	0	0
		aur	0	0.010855	0	1494	371.167	1122.83	0	4	0	0.0107768
		vei	0	0.00540786	0	1494	371.167	1122.83	0	2	0	0.00538841
		rub	0	0.00812649	0	1494	371.167	1122.83	0	3	0	0.00808262
		mou	0	0.00812649	0	1494	371.167	1122.83	0	3	0	0.00808262
		pop	0	0.00812649	0	1494	371.167	1122.83	0	3	0	0.00808262
		ser	0	0.00269906	0	1494	371.167	1122.83	0	1	0	0.00269421
		ich	0	0.00540786	0	1494	371.167	1122.83	0	2	0	0.00538841
	aur	tsi	0	0.010855	0	1494	371.167	1122.83	0	4	0	0.0107768
		chu	0	0.010855	0	1494	371.167	1122.83	0	4	0	0.0107768
		vei	0	0.010855	0	1494	371.167	1122.83	0	4	0	0.0107768
		rub	0	0.0135935	0	1494	371.167	1122.83	0	5	0	0.013471
		mou	0	0.0135935	0	1494	371.167	1122.83	0	5	0	0.013471
		pop	0	0.0135935	0	1494	371.167	1122.83	0	5	0	0.013471
		ser	0	0.00812649	0	1494	371.167	1122.83	0	3	0	0.00808262
		ich	0	0.010855	0	1494	371.167	1122.83	0	4	0	0.0107768
	vei	tsi	0	0.00540786	0	1494	371.167	1122.83	0	2	0	0.00538841
		chu	0	0.00540786	0	1494	371.167	1122.83	0	2	0	0.00538841
		aur	0	0.010855	0	1494	371.167	1122.83	0	4	0	0.0107768
		rub	0	0.00269906	0	1494	371.167	1122.83	0	1	0	0.00269421
		mou	0	0.00269906	0	1494	371.167	1122.83	0	1	0	0.00269421
		pop	0	0.00269906	0	1494	371.167	1122.83	0	1	0	0.00269421
		ser	0	0.00269906	0	1494	371.167	1122.83	0	1	0	0.00269421
		ich	0	0.00540786	0	1494	371.167	1122.83	0	2	0	0.00538841
	rub	tsi	0	0.00812649	0	1494	371.167	1122.83	0	3	0	0.00808262
		chu	0	0.00812649	0	1494	371.167	1122.83	0	3	0	0.00808262
		aur	0	0.0135935	0	1494	371.167	1122.83	0	5	0	0.013471
		vei	0	0.00269906	0	1494	371.167	1122.83	0	1	0	0.00269421
		mou	0	0	NaN	1494	371.167	1122.83	0	0	0	0
		pop	0	0	NaN	1494	371.167	1122.83	0	0	0	0
		ser	0	0.00540786	0	1494	371.167	1122.83	0	2	0	0.00538841
		ich	0	0.00812649	0	1494	371.167	1122.83	0	3	0	0.00808262
	mou	tsi	0	0.00812649	0	1494	371.167	1122.83	0	3	0	0.00808262
		chu	0	0.00812649	0	1494	371.167	1122.83	0	3	0	0.00808262
		aur	0	0.0135935	0	1494	371.167	1122.83	0	5	0	0.013471
		vei	0	0.00269906	0	1494	371.167	1122.83	0	1	0	0.00269421
		rub	0	0	NaN	1494	371.167	1122.83	0	0	0	0
		pop	0	0	NaN	1494	371.167	1122.83	0	0	0	0
		ser	0	0.00540786	0	1494	371.167	1122.83	0	2	0	0.00538841
		ich	0	0.00812649	0	1494	371.167	1122.83	0	3	0	0.00808262
	pop	tsi	0	0.00812649	0	1494	371.167	1122.83	0	3	0	0.00808262
		chu	0	0.00812649	0	1494	371.167	1122.83	0	3	0	0.00808262
		aur	0	0.0135935	0	1494	371.167	1122.83	0	5	0	0.013471
		vei	0	0.00269906	0	1494	371.167	1122.83	0	1	0	0.00269421
		rub	0	0	NaN	1494	371.167	1122.83	0	0	0	0
		mou	0	0	NaN	1494	371.167	1122.83	0	0	0	0
		ser	0	0.00540786	0	1494	371.167	1122.83	0	2	0	0.00538841
		ich	0	0.00812649	0	1494	371.167	1122.83	0	3	0	0.00808262
	ser	tsi	0	0.00269906	0	1494	371.167	1122.83	0	1	0	0.00269421
		chu	0	0.00269906	0	1494	371.167	1122.83	0	1	0	0.00269421
		aur	0	0.00812649	0	1494	371.167	1122.83	0	3	0	0.00808262
		vei	0	0.00269906	0	1494	371.167	1122.83	0	1	0	0.00269421
		rub	0	0.00540786	0	1494	371.167	1122.83	0	2	0	0.00538841
		mou	0	0.00540786	0	1494	371.167	1122.83	0	2	0	0.00538841
		pop	0	0.00540786	0	1494	371.167	1122.83	0	2	0	0.00538841
		ich	0	0.00269906	0	1494	371.167	1122.83	0	1	0	0.00269421
	ich	tsi	0	0.00540786	0	1494	371.167	1122.83	0	2	0	0.00538841
		chu	0	0.00540786	0	1494	371.167	1122.83	0	2	0	0.00538841
		aur	0	0.010855	0	1494	371.167	1122.83	0	4	0	0.0107768
		vei	0	0.00540786	0	1494	371.167	1122.83	0	2	0	0.00538841
		rub	0	0.00812649	0	1494	371.167	1122.83	0	3	0	0.00808262
		mou	0	0.00812649	0	1494	371.167	1122.83	0	3	0	0.00808262
		pop	0	0.00812649	0	1494	371.167	1122.83	0	3	0	0.00808262
		ser	0	0.00269906	0	1494	371.167	1122.83	0	1	0	0.00269421
atpE	tsi	chu	0	0	NaN	402	95.3333	306.667	0	0	0	0
		aur	0	0	NaN	402	95.3333	306.667	0	0	0	0
		vei	0	0	NaN	402	95.3333	306.667	0	0	0	0
		rub	0	0	NaN	402	95.3333	306.667	0	0	0	0
		mou	0	0	NaN	402	95.3333	306.667	0	0	0	0
		pop	0	0	NaN	402	95.3333	306.667	0	0	0	0
		ser	0	0.0105636	0	402	95.3333	306.667	0	1	0	0.0104895
		ich	0	0	NaN	402	95.3333	306.667	0	0	0	0
	chu	tsi	0	0	NaN	402	95.3333	306.667	0	0	0	0
		aur	0	0	NaN	402	95.3333	306.667	0	0	0	0
		vei	0	0	NaN	402	95.3333	306.667	0	0	0	0
		rub	0	0	NaN	402	95.3333	306.667	0	0	0	0
		mou	0	0	NaN	402	95.3333	306.667	0	0	0	0
		pop	0	0	NaN	402	95.3333	306.667	0	0	0	0
		ser	0	0.0105636	0	402	95.3333	306.667	0	1	0	0.0104895
		ich	0	0	NaN	402	95.3333	306.667	0	0	0	0
	aur	tsi	0	0	NaN	402	95.3333	306.667	0	0	0	0
		chu	0	0	NaN	402	95.3333	306.667	0	0	0	0
		vei	0	0	NaN	402	95.3333	306.667	0	0	0	0
		rub	0	0	NaN	402	95.3333	306.667	0	0	0	0
		mou	0	0	NaN	402	95.3333	306.667	0	0	0	0
		pop	0	0	NaN	402	95.3333	306.667	0	0	0	0
		ser	0	0.0105636	0	402	95.3333	306.667	0	1	0	0.0104895
		ich	0	0	NaN	402	95.3333	306.667	0	0	0	0
	vei	tsi	0	0	NaN	402	95.3333	306.667	0	0	0	0
		chu	0	0	NaN	402	95.3333	306.667	0	0	0	0
		aur	0	0	NaN	402	95.3333	306.667	0	0	0	0
		rub	0	0	NaN	402	95.3333	306.667	0	0	0	0
		mou	0	0	NaN	402	95.3333	306.667	0	0	0	0
		pop	0	0	NaN	402	95.3333	306.667	0	0	0	0
		ser	0	0.0105636	0	402	95.3333	306.667	0	1	0	0.0104895
		ich	0	0	NaN	402	95.3333	306.667	0	0	0	0
	rub	tsi	0	0	NaN	402	95.3333	306.667	0	0	0	0
		chu	0	0	NaN	402	95.3333	306.667	0	0	0	0
		aur	0	0	NaN	402	95.3333	306.667	0	0	0	0
		vei	0	0	NaN	402	95.3333	306.667	0	0	0	0
		mou	0	0	NaN	402	95.3333	306.667	0	0	0	0
		pop	0	0	NaN	402	95.3333	306.667	0	0	0	0
		ser	0	0.0105636	0	402	95.3333	306.667	0	1	0	0.0104895
		ich	0	0	NaN	402	95.3333	306.667	0	0	0	0
	mou	tsi	0	0	NaN	402	95.3333	306.667	0	0	0	0
		chu	0	0	NaN	402	95.3333	306.667	0	0	0	0
		aur	0	0	NaN	402	95.3333	306.667	0	0	0	0
		vei	0	0	NaN	402	95.3333	306.667	0	0	0	0
		rub	0	0	NaN	402	95.3333	306.667	0	0	0	0
		pop	0	0	NaN	402	95.3333	306.667	0	0	0	0
		ser	0	0.0105636	0	402	95.3333	306.667	0	1	0	0.0104895
		ich	0	0	NaN	402	95.3333	306.667	0	0	0	0
	pop	tsi	0	0	NaN	402	95.3333	306.667	0	0	0	0
		chu	0	0	NaN	402	95.3333	306.667	0	0	0	0
		aur	0	0	NaN	402	95.3333	306.667	0	0	0	0
		vei	0	0	NaN	402	95.3333	306.667	0	0	0	0
		rub	0	0	NaN	402	95.3333	306.667	0	0	0	0
		mou	0	0	NaN	402	95.3333	306.667	0	0	0	0
		ser	0	0.0105636	0	402	95.3333	306.667	0	1	0	0.0104895
		ich	0	0	NaN	402	95.3333	306.667	0	0	0	0
	ser	tsi	0	0.0105636	0	402	95.3333	306.667	0	1	0	0.0104895
		chu	0	0.0105636	0	402	95.3333	306.667	0	1	0	0.0104895
		aur	0	0.0105636	0	402	95.3333	306.667	0	1	0	0.0104895
		vei	0	0.0105636	0	402	95.3333	306.667	0	1	0	0.0104895
		rub	0	0.0105636	0	402	95.3333	306.667	0	1	0	0.0104895
		mou	0	0.0105636	0	402	95.3333	306.667	0	1	0	0.0104895
		pop	0	0.0105636	0	402	95.3333	306.667	0	1	0	0.0104895
		ich	0	0.0105636	0	402	95.3333	306.667	0	1	0	0.0104895
	ich	tsi	0	0	NaN	402	95.3333	306.667	0	0	0	0
		chu	0	0	NaN	402	95.3333	306.667	0	0	0	0
		aur	0	0	NaN	402	95.3333	306.667	0	0	0	0
		vei	0	0	NaN	402	95.3333	306.667	0	0	0	0
		rub	0	0	NaN	402	95.3333	306.667	0	0	0	0
		mou	0	0	NaN	402	95.3333	306.667	0	0	0	0
		pop	0	0	NaN	402	95.3333	306.667	0	0	0	0
		ser	0	0.0105636	0	402	95.3333	306.667	0	1	0	0.0104895
atpF	tsi	chu	0	0	NaN	552	126.667	425.333	0	0	0	0
		aur	0.00235479	0.015958	0.147561	552	126.667	425.333	1	2	0.0023511	0.0157895
		vei	0	0	NaN	552	126.667	425.333	0	0	0	0
		rub	0	0	NaN	552	126.667	425.333	0	0	0	0
		mou	0	0	NaN	552	126.667	425.333	0	0	0	0
		pop	0	0	NaN	552	126.667	425.333	0	0	0	0
		ser	0	0	NaN	552	126.667	425.333	0	0	0	0
		ich	0	0	NaN	552	126.667	425.333	0	0	0	0
	chu	tsi	0	0	NaN	552	126.667	425.333	0	0	0	0
		aur	0.00235479	0.015958	0.147561	552	126.667	425.333	1	2	0.0023511	0.0157895
		vei	0	0	NaN	552	126.667	425.333	0	0	0	0
		rub	0	0	NaN	552	126.667	425.333	0	0	0	0
		mou	0	0	NaN	552	126.667	425.333	0	0	0	0
		pop	0	0	NaN	552	126.667	425.333	0	0	0	0
		ser	0	0	NaN	552	126.667	425.333	0	0	0	0
		ich	0	0	NaN	552	126.667	425.333	0	0	0	0
	aur	tsi	0.00235479	0.015958	0.147561	552	126.667	425.333	1	2	0.0023511	0.0157895
		chu	0.00235479	0.015958	0.147561	552	126.667	425.333	1	2	0.0023511	0.0157895
		vei	0.00235479	0.015958	0.147561	552	126.667	425.333	1	2	0.0023511	0.0157895
		rub	0.00235479	0.015958	0.147561	552	126.667	425.333	1	2	0.0023511	0.0157895
		mou	0.00235479	0.015958	0.147561	552	126.667	425.333	1	2	0.0023511	0.0157895
		pop	0.00235479	0.015958	0.147561	552	126.667	425.333	1	2	0.0023511	0.0157895
		ser	0.00235479	0.015958	0.147561	552	126.667	425.333	1	2	0.0023511	0.0157895
		ich	0.00235479	0.015958	0.147561	552	126.667	425.333	1	2	0.0023511	0.0157895
	vei	tsi	0	0	NaN	552	126.667	425.333	0	0	0	0
		chu	0	0	NaN	552	126.667	425.333	0	0	0	0
		aur	0.00235479	0.015958	0.147561	552	126.667	425.333	1	2	0.0023511	0.0157895
		rub	0	0	NaN	552	126.667	425.333	0	0	0	0
		mou	0	0	NaN	552	126.667	425.333	0	0	0	0
		pop	0	0	NaN	552	126.667	425.333	0	0	0	0
		ser	0	0	NaN	552	126.667	425.333	0	0	0	0
		ich	0	0	NaN	552	126.667	425.333	0	0	0	0
	rub	tsi	0	0	NaN	552	126.667	425.333	0	0	0	0
		chu	0	0	NaN	552	126.667	425.333	0	0	0	0
		aur	0.00235479	0.015958	0.147561	552	126.667	425.333	1	2	0.0023511	0.0157895
		vei	0	0	NaN	552	126.667	425.333	0	0	0	0
		mou	0	0	NaN	552	126.667	425.333	0	0	0	0
		pop	0	0	NaN	552	126.667	425.333	0	0	0	0
		ser	0	0	NaN	552	126.667	425.333	0	0	0	0
		ich	0	0	NaN	552	126.667	425.333	0	0	0	0
	mou	tsi	0	0	NaN	552	126.667	425.333	0	0	0	0
		chu	0	0	NaN	552	126.667	425.333	0	0	0	0
		aur	0.00235479	0.015958	0.147561	552	126.667	425.333	1	2	0.0023511	0.0157895
		vei	0	0	NaN	552	126.667	425.333	0	0	0	0
		rub	0	0	NaN	552	126.667	425.333	0	0	0	0
		pop	0	0	NaN	552	126.667	425.333	0	0	0	0
		ser	0	0	NaN	552	126.667	425.333	0	0	0	0
		ich	0	0	NaN	552	126.667	425.333	0	0	0	0
	pop	tsi	0	0	NaN	552	126.667	425.333	0	0	0	0
		chu	0	0	NaN	552	126.667	425.333	0	0	0	0
		aur	0.00235479	0.015958	0.147561	552	126.667	425.333	1	2	0.0023511	0.0157895
		vei	0	0	NaN	552	126.667	425.333	0	0	0	0
		rub	0	0	NaN	552	126.667	425.333	0	0	0	0
		mou	0	0	NaN	552	126.667	425.333	0	0	0	0
		ser	0	0	NaN	552	126.667	425.333	0	0	0	0
		ich	0	0	NaN	552	126.667	425.333	0	0	0	0
	ser	tsi	0	0	NaN	552	126.667	425.333	0	0	0	0
		chu	0	0	NaN	552	126.667	425.333	0	0	0	0
		aur	0.00235479	0.015958	0.147561	552	126.667	425.333	1	2	0.0023511	0.0157895
		vei	0	0	NaN	552	126.667	425.333	0	0	0	0
		rub	0	0	NaN	552	126.667	425.333	0	0	0	0
		mou	0	0	NaN	552	126.667	425.333	0	0	0	0
		pop	0	0	NaN	552	126.667	425.333	0	0	0	0
		ich	0	0	NaN	552	126.667	425.333	0	0	0	0
	ich	tsi	0	0	NaN	552	126.667	425.333	0	0	0	0
		chu	0	0	NaN	552	126.667	425.333	0	0	0	0
		aur	0.00235479	0.015958	0.147561	552	126.667	425.333	1	2	0.0023511	0.0157895
		vei	0	0	NaN	552	126.667	425.333	0	0	0	0
		rub	0	0	NaN	552	126.667	425.333	0	0	0	0
		mou	0	0	NaN	552	126.667	425.333	0	0	0	0
		pop	0	0	NaN	552	126.667	425.333	0	0	0	0
		ser	0	0	NaN	552	126.667	425.333	0	0	0	0
atpH	tsi	chu	0	0	NaN	243	66.3333	176.667	0	0	0	0
		aur	0	0	NaN	243	66.3333	176.667	0	0	0	0
		vei	0	0	NaN	243	66.3333	176.667	0	0	0	0
		rub	0	0	NaN	243	66.3333	176.667	0	0	0	0
		mou	0	0	NaN	243	66.3333	176.667	0	0	0	0
		pop	0	0	NaN	243	66.3333	176.667	0	0	0	0
		ser	0	0	NaN	243	66.3333	176.667	0	0	0	0
		ich	0	0	NaN	243	66.3333	176.667	0	0	0	0
	chu	tsi	0	0	NaN	243	66.3333	176.667	0	0	0	0
		aur	0	0	NaN	243	66.3333	176.667	0	0	0	0
		vei	0	0	NaN	243	66.3333	176.667	0	0	0	0
		rub	0	0	NaN	243	66.3333	176.667	0	0	0	0
		mou	0	0	NaN	243	66.3333	176.667	0	0	0	0
		pop	0	0	NaN	243	66.3333	176.667	0	0	0	0
		ser	0	0	NaN	243	66.3333	176.667	0	0	0	0
		ich	0	0	NaN	243	66.3333	176.667	0	0	0	0
	aur	tsi	0	0	NaN	243	66.3333	176.667	0	0	0	0
		chu	0	0	NaN	243	66.3333	176.667	0	0	0	0
		vei	0	0	NaN	243	66.3333	176.667	0	0	0	0
		rub	0	0	NaN	243	66.3333	176.667	0	0	0	0
		mou	0	0	NaN	243	66.3333	176.667	0	0	0	0
		pop	0	0	NaN	243	66.3333	176.667	0	0	0	0
		ser	0	0	NaN	243	66.3333	176.667	0	0	0	0
		ich	0	0	NaN	243	66.3333	176.667	0	0	0	0
	vei	tsi	0	0	NaN	243	66.3333	176.667	0	0	0	0
		chu	0	0	NaN	243	66.3333	176.667	0	0	0	0
		aur	0	0	NaN	243	66.3333	176.667	0	0	0	0
		rub	0	0	NaN	243	66.3333	176.667	0	0	0	0
		mou	0	0	NaN	243	66.3333	176.667	0	0	0	0
		pop	0	0	NaN	243	66.3333	176.667	0	0	0	0
		ser	0	0	NaN	243	66.3333	176.667	0	0	0	0
		ich	0	0	NaN	243	66.3333	176.667	0	0	0	0
	rub	tsi	0	0	NaN	243	66.3333	176.667	0	0	0	0
		chu	0	0	NaN	243	66.3333	176.667	0	0	0	0
		aur	0	0	NaN	243	66.3333	176.667	0	0	0	0
		vei	0	0	NaN	243	66.3333	176.667	0	0	0	0
		mou	0	0	NaN	243	66.3333	176.667	0	0	0	0
		pop	0	0	NaN	243	66.3333	176.667	0	0	0	0
		ser	0	0	NaN	243	66.3333	176.667	0	0	0	0
		ich	0	0	NaN	243	66.3333	176.667	0	0	0	0
	mou	tsi	0	0	NaN	243	66.3333	176.667	0	0	0	0
		chu	0	0	NaN	243	66.3333	176.667	0	0	0	0
		aur	0	0	NaN	243	66.3333	176.667	0	0	0	0
		vei	0	0	NaN	243	66.3333	176.667	0	0	0	0
		rub	0	0	NaN	243	66.3333	176.667	0	0	0	0
		pop	0	0	NaN	243	66.3333	176.667	0	0	0	0
		ser	0	0	NaN	243	66.3333	176.667	0	0	0	0
		ich	0	0	NaN	243	66.3333	176.667	0	0	0	0
	pop	tsi	0	0	NaN	243	66.3333	176.667	0	0	0	0
		chu	0	0	NaN	243	66.3333	176.667	0	0	0	0
		aur	0	0	NaN	243	66.3333	176.667	0	0	0	0
		vei	0	0	NaN	243	66.3333	176.667	0	0	0	0
		rub	0	0	NaN	243	66.3333	176.667	0	0	0	0
		mou	0	0	NaN	243	66.3333	176.667	0	0	0	0
		ser	0	0	NaN	243	66.3333	176.667	0	0	0	0
		ich	0	0	NaN	243	66.3333	176.667	0	0	0	0
	ser	tsi	0	0	NaN	243	66.3333	176.667	0	0	0	0
		chu	0	0	NaN	243	66.3333	176.667	0	0	0	0
		aur	0	0	NaN	243	66.3333	176.667	0	0	0	0
		vei	0	0	NaN	243	66.3333	176.667	0	0	0	0
		rub	0	0	NaN	243	66.3333	176.667	0	0	0	0
		mou	0	0	NaN	243	66.3333	176.667	0	0	0	0
		pop	0	0	NaN	243	66.3333	176.667	0	0	0	0
		ich	0	0	NaN	243	66.3333	176.667	0	0	0	0
	ich	tsi	0	0	NaN	243	66.3333	176.667	0	0	0	0
		chu	0	0	NaN	243	66.3333	176.667	0	0	0	0
		aur	0	0	NaN	243	66.3333	176.667	0	0	0	0
		vei	0	0	NaN	243	66.3333	176.667	0	0	0	0
		rub	0	0	NaN	243	66.3333	176.667	0	0	0	0
		mou	0	0	NaN	243	66.3333	176.667	0	0	0	0
		pop	0	0	NaN	243	66.3333	176.667	0	0	0	0
		ser	0	0	NaN	243	66.3333	176.667	0	0	0	0
atpI	tsi	chu	0	0	NaN	741	181.833	559.167	0	0	0	0
		aur	0	0.0055198	0	741	181.833	559.167	0	1	0	0.00549954
		vei	0	0	NaN	741	181.833	559.167	0	0	0	0
		rub	0	0	NaN	741	181.833	559.167	0	0	0	0
		mou	0	0	NaN	741	181.833	559.167	0	0	0	0
		pop	0	0	NaN	741	181.833	559.167	0	0	0	0
		ser	0	0	NaN	741	181.833	559.167	0	0	0	0
		ich	0	0.00551473	0	741	182	559	0	1	0	0.00549451
	chu	tsi	0	0	NaN	741	181.833	559.167	0	0	0	0
		aur	0	0.0055198	0	741	181.833	559.167	0	1	0	0.00549954
		vei	0	0	NaN	741	181.833	559.167	0	0	0	0
		rub	0	0	NaN	741	181.833	559.167	0	0	0	0
		mou	0	0	NaN	741	181.833	559.167	0	0	0	0
		pop	0	0	NaN	741	181.833	559.167	0	0	0	0
		ser	0	0	NaN	741	181.833	559.167	0	0	0	0
		ich	0	0.00551473	0	741	182	559	0	1	0	0.00549451
	aur	tsi	0	0.0055198	0	741	181.833	559.167	0	1	0	0.00549954
		chu	0	0.0055198	0	741	181.833	559.167	0	1	0	0.00549954
		vei	0	0.0055198	0	741	181.833	559.167	0	1	0	0.00549954
		rub	0	0.0055198	0	741	181.833	559.167	0	1	0	0.00549954
		mou	0	0.0055198	0	741	181.833	559.167	0	1	0	0.00549954
		pop	0	0.0055198	0	741	181.833	559.167	0	1	0	0.00549954
		ser	0	0.0055198	0	741	181.833	559.167	0	1	0	0.00549954
		ich	0	0.0110703	0	741	182	559	0	2	0	0.010989
	vei	tsi	0	0	NaN	741	181.833	559.167	0	0	0	0
		chu	0	0	NaN	741	181.833	559.167	0	0	0	0
		aur	0	0.0055198	0	741	181.833	559.167	0	1	0	0.00549954
		rub	0	0	NaN	741	181.833	559.167	0	0	0	0
		mou	0	0	NaN	741	181.833	559.167	0	0	0	0
		pop	0	0	NaN	741	181.833	559.167	0	0	0	0
		ser	0	0	NaN	741	181.833	559.167	0	0	0	0
		ich	0	0.00551473	0	741	182	559	0	1	0	0.00549451
	rub	tsi	0	0	NaN	741	181.833	559.167	0	0	0	0
		chu	0	0	NaN	741	181.833	559.167	0	0	0	0
		aur	0	0.0055198	0	741	181.833	559.167	0	1	0	0.00549954
		vei	0	0	NaN	741	181.833	559.167	0	0	0	0
		mou	0	0	NaN	741	181.833	559.167	0	0	0	0
		pop	0	0	NaN	741	181.833	559.167	0	0	0	0
		ser	0	0	NaN	741	181.833	559.167	0	0	0	0
		ich	0	0.00551473	0	741	182	559	0	1	0	0.00549451
	mou	tsi	0	0	NaN	741	181.833	559.167	0	0	0	0
		chu	0	0	NaN	741	181.833	559.167	0	0	0	0
		aur	0	0.0055198	0	741	181.833	559.167	0	1	0	0.00549954
		vei	0	0	NaN	741	181.833	559.167	0	0	0	0
		rub	0	0	NaN	741	181.833	559.167	0	0	0	0
		pop	0	0	NaN	741	181.833	559.167	0	0	0	0
		ser	0	0	NaN	741	181.833	559.167	0	0	0	0
		ich	0	0.00551473	0	741	182	559	0	1	0	0.00549451
	pop	tsi	0	0	NaN	741	181.833	559.167	0	0	0	0
		chu	0	0	NaN	741	181.833	559.167	0	0	0	0
		aur	0	0.0055198	0	741	181.833	559.167	0	1	0	0.00549954
		vei	0	0	NaN	741	181.833	559.167	0	0	0	0
		rub	0	0	NaN	741	181.833	559.167	0	0	0	0
		mou	0	0	NaN	741	181.833	559.167	0	0	0	0
		ser	0	0	NaN	741	181.833	559.167	0	0	0	0
		ich	0	0.00551473	0	741	182	559	0	1	0	0.00549451
	ser	tsi	0	0	NaN	741	181.833	559.167	0	0	0	0
		chu	0	0	NaN	741	181.833	559.167	0	0	0	0
		aur	0	0.0055198	0	741	181.833	559.167	0	1	0	0.00549954
		vei	0	0	NaN	741	181.833	559.167	0	0	0	0
		rub	0	0	NaN	741	181.833	559.167	0	0	0	0
		mou	0	0	NaN	741	181.833	559.167	0	0	0	0
		pop	0	0	NaN	741	181.833	559.167	0	0	0	0
		ich	0	0.00551473	0	741	182	559	0	1	0	0.00549451
	ich	tsi	0	0.00551473	0	741	182	559	0	1	0	0.00549451
		chu	0	0.00551473	0	741	182	559	0	1	0	0.00549451
		aur	0	0.0110703	0	741	182	559	0	2	0	0.010989
		vei	0	0.00551473	0	741	182	559	0	1	0	0.00549451
		rub	0	0.00551473	0	741	182	559	0	1	0	0.00549451
		mou	0	0.00551473	0	741	182	559	0	1	0	0.00549451
		pop	0	0.00551473	0	741	182	559	0	1	0	0.00549451
		ser	0	0.00551473	0	741	182	559	0	1	0	0.00549451
ccsA	tsi	chu	0	0	NaN	948	212.167	735.833	0	0	0	0
		aur	0.00545705	0.0094788	0.575711	948	212.333	735.667	4	2	0.00543725	0.00941915
		vei	0.00136024	0	#NAME?	948	212.167	735.833	1	0	0.001359	0
		rub	0.00272294	0	#NAME?	948	212.167	735.833	2	0	0.00271801	0
		mou	0.00272294	0	#NAME?	948	212.167	735.833	2	0	0.00271801	0
		pop	0.00136024	0.00472815	0.287689	948	212.167	735.833	1	1	0.001359	0.00471328
		ser	0.00136024	0	#NAME?	948	212.167	735.833	1	0	0.001359	0
		ich	0.00136024	0.00472815	0.287689	948	212.167	735.833	1	1	0.001359	0.00471328
	chu	tsi	0	0	NaN	948	212.167	735.833	0	0	0	0
		aur	0.00545705	0.0094788	0.575711	948	212.333	735.667	4	2	0.00543725	0.00941915
		vei	0.00136024	0	#NAME?	948	212.167	735.833	1	0	0.001359	0
		rub	0.00272294	0	#NAME?	948	212.167	735.833	2	0	0.00271801	0
		mou	0.00272294	0	#NAME?	948	212.167	735.833	2	0	0.00271801	0
		pop	0.00136024	0.00472815	0.287689	948	212.167	735.833	1	1	0.001359	0.00471328
		ser	0.00136024	0	#NAME?	948	212.167	735.833	1	0	0.001359	0
		ich	0.00136024	0.00472815	0.287689	948	212.167	735.833	1	1	0.001359	0.00471328
	aur	tsi	0.00545705	0.0094788	0.575711	948	212.333	735.667	4	2	0.00543725	0.00941915
		chu	0.00545705	0.0094788	0.575711	948	212.333	735.667	4	2	0.00543725	0.00941915
		vei	0.00408906	0.0094788	0.43139	948	212.333	735.667	3	2	0.00407793	0.00941915
		rub	0.00545705	0.0094788	0.575711	948	212.333	735.667	4	2	0.00543725	0.00941915
		mou	0.00545705	0.0094788	0.575711	948	212.333	735.667	4	2	0.00543725	0.00941915
		pop	0.00408906	0.0142635	0.28668	948	212.333	735.667	3	3	0.00407793	0.0141287
		ser	0.00408906	0.0094788	0.43139	948	212.333	735.667	3	2	0.00407793	0.00941915
		ich	0.00408906	0.0142635	0.28668	948	212.333	735.667	3	3	0.00407793	0.0141287
	vei	tsi	0.00136024	0	#NAME?	948	212.167	735.833	1	0	0.001359	0
		chu	0.00136024	0	#NAME?	948	212.167	735.833	1	0	0.001359	0
		aur	0.00408906	0.0094788	0.43139	948	212.333	735.667	3	2	0.00407793	0.00941915
		rub	0.00136024	0	#NAME?	948	212.167	735.833	1	0	0.001359	0
		mou	0.00136024	0	#NAME?	948	212.167	735.833	1	0	0.001359	0
		pop	0	0.00472815	0	948	212.167	735.833	0	1	0	0.00471328
		ser	0	0	NaN	948	212.167	735.833	0	0	0	0
		ich	0	0.00472815	0	948	212.167	735.833	0	1	0	0.00471328
	rub	tsi	0.00272294	0	#NAME?	948	212.167	735.833	2	0	0.00271801	0
		chu	0.00272294	0	#NAME?	948	212.167	735.833	2	0	0.00271801	0
		aur	0.00545705	0.0094788	0.575711	948	212.333	735.667	4	2	0.00543725	0.00941915
		vei	0.00136024	0	#NAME?	948	212.167	735.833	1	0	0.001359	0
		mou	0	0	NaN	948	212.167	735.833	0	0	0	0
		pop	0.00136024	0.00472815	0.287689	948	212.167	735.833	1	1	0.001359	0.00471328
		ser	0.00136024	0	#NAME?	948	212.167	735.833	1	0	0.001359	0
		ich	0.00136024	0.00472815	0.287689	948	212.167	735.833	1	1	0.001359	0.00471328
	mou	tsi	0.00272294	0	#NAME?	948	212.167	735.833	2	0	0.00271801	0
		chu	0.00272294	0	#NAME?	948	212.167	735.833	2	0	0.00271801	0
		aur	0.00545705	0.0094788	0.575711	948	212.333	735.667	4	2	0.00543725	0.00941915
		vei	0.00136024	0	#NAME?	948	212.167	735.833	1	0	0.001359	0
		rub	0	0	NaN	948	212.167	735.833	0	0	0	0
		pop	0.00136024	0.00472815	0.287689	948	212.167	735.833	1	1	0.001359	0.00471328
		ser	0.00136024	0	#NAME?	948	212.167	735.833	1	0	0.001359	0
		ich	0.00136024	0.00472815	0.287689	948	212.167	735.833	1	1	0.001359	0.00471328
	pop	tsi	0.00136024	0.00472815	0.287689	948	212.167	735.833	1	1	0.001359	0.00471328
		chu	0.00136024	0.00472815	0.287689	948	212.167	735.833	1	1	0.001359	0.00471328
		aur	0.00408906	0.0142635	0.28668	948	212.333	735.667	3	3	0.00407793	0.0141287
		vei	0	0.00472815	0	948	212.167	735.833	0	1	0	0.00471328
		rub	0.00136024	0.00472815	0.287689	948	212.167	735.833	1	1	0.001359	0.00471328
		mou	0.00136024	0.00472815	0.287689	948	212.167	735.833	1	1	0.001359	0.00471328
		ser	0	0.00472815	0	948	212.167	735.833	0	1	0	0.00471328
		ich	0	0.00948629	0	948	212.167	735.833	0	2	0	0.00942655
	ser	tsi	0.00136024	0	#NAME?	948	212.167	735.833	1	0	0.001359	0
		chu	0.00136024	0	#NAME?	948	212.167	735.833	1	0	0.001359	0
		aur	0.00408906	0.0094788	0.43139	948	212.333	735.667	3	2	0.00407793	0.00941915
		vei	0	0	NaN	948	212.167	735.833	0	0	0	0
		rub	0.00136024	0	#NAME?	948	212.167	735.833	1	0	0.001359	0
		mou	0.00136024	0	#NAME?	948	212.167	735.833	1	0	0.001359	0
		pop	0	0.00472815	0	948	212.167	735.833	0	1	0	0.00471328
		ich	0	0.00472815	0	948	212.167	735.833	0	1	0	0.00471328
	ich	tsi	0.00136024	0.00472815	0.287689	948	212.167	735.833	1	1	0.001359	0.00471328
		chu	0.00136024	0.00472815	0.287689	948	212.167	735.833	1	1	0.001359	0.00471328
		aur	0.00408906	0.0142635	0.28668	948	212.333	735.667	3	3	0.00407793	0.0141287
		vei	0	0.00472815	0	948	212.167	735.833	0	1	0	0.00471328
		rub	0.00136024	0.00472815	0.287689	948	212.167	735.833	1	1	0.001359	0.00471328
		mou	0.00136024	0.00472815	0.287689	948	212.167	735.833	1	1	0.001359	0.00471328
		pop	0	0.00948629	0	948	212.167	735.833	0	2	0	0.00942655
		ser	0	0.00472815	0	948	212.167	735.833	0	1	0	0.00471328
cemA	tsi	chu	0	0	NaN	687	149.833	537.167	0	0	0	0
		aur	0.00373309	0	#NAME?	687	149.917	537.083	2	0	0.00372382	0
		vei	0	0	NaN	687	149.833	537.167	0	0	0	0
		rub	0	0	NaN	687	149.833	537.167	0	0	0	0
		mou	0	0	NaN	687	149.833	537.167	0	0	0	0
		pop	0	0	NaN	687	149.833	537.167	0	0	0	0
		ser	0	0.00670396	0	687	149.833	537.167	0	1	0	0.00667408
		ich	0.00186335	0	#NAME?	687	149.667	537.333	1	0	0.00186104	0
	chu	tsi	0	0	NaN	687	149.833	537.167	0	0	0	0
		aur	0.00373309	0	#NAME?	687	149.917	537.083	2	0	0.00372382	0
		vei	0	0	NaN	687	149.833	537.167	0	0	0	0
		rub	0	0	NaN	687	149.833	537.167	0	0	0	0
		mou	0	0	NaN	687	149.833	537.167	0	0	0	0
		pop	0	0	NaN	687	149.833	537.167	0	0	0	0
		ser	0	0.00670396	0	687	149.833	537.167	0	1	0	0.00667408
		ich	0.00186335	0	#NAME?	687	149.667	537.333	1	0	0.00186104	0
	aur	tsi	0.00373309	0	#NAME?	687	149.917	537.083	2	0	0.00372382	0
		chu	0.00373309	0	#NAME?	687	149.917	537.083	2	0	0.00372382	0
		vei	0.00373309	0	#NAME?	687	149.917	537.083	2	0	0.00372382	0
		rub	0.00373309	0	#NAME?	687	149.917	537.083	2	0	0.00372382	0
		mou	0.00373309	0	#NAME?	687	149.917	537.083	2	0	0.00372382	0
		pop	0.00373309	0	#NAME?	687	149.917	537.083	2	0	0.00372382	0
		ser	0.00373309	0.00670021	0.55716	687	149.917	537.083	2	1	0.00372382	0.00667037
		ich	0.00186364	0	#NAME?	687	149.75	537.25	1	0	0.00186133	0
	vei	tsi	0	0	NaN	687	149.833	537.167	0	0	0	0
		chu	0	0	NaN	687	149.833	537.167	0	0	0	0
		aur	0.00373309	0	#NAME?	687	149.917	537.083	2	0	0.00372382	0
		rub	0	0	NaN	687	149.833	537.167	0	0	0	0
		mou	0	0	NaN	687	149.833	537.167	0	0	0	0
		pop	0	0	NaN	687	149.833	537.167	0	0	0	0
		ser	0	0.00670396	0	687	149.833	537.167	0	1	0	0.00667408
		ich	0.00186335	0	#NAME?	687	149.667	537.333	1	0	0.00186104	0
	rub	tsi	0	0	NaN	687	149.833	537.167	0	0	0	0
		chu	0	0	NaN	687	149.833	537.167	0	0	0	0
		aur	0.00373309	0	#NAME?	687	149.917	537.083	2	0	0.00372382	0
		vei	0	0	NaN	687	149.833	537.167	0	0	0	0
		mou	0	0	NaN	687	149.833	537.167	0	0	0	0
		pop	0	0	NaN	687	149.833	537.167	0	0	0	0
		ser	0	0.00670396	0	687	149.833	537.167	0	1	0	0.00667408
		ich	0.00186335	0	#NAME?	687	149.667	537.333	1	0	0.00186104	0
	mou	tsi	0	0	NaN	687	149.833	537.167	0	0	0	0
		chu	0	0	NaN	687	149.833	537.167	0	0	0	0
		aur	0.00373309	0	#NAME?	687	149.917	537.083	2	0	0.00372382	0
		vei	0	0	NaN	687	149.833	537.167	0	0	0	0
		rub	0	0	NaN	687	149.833	537.167	0	0	0	0
		pop	0	0	NaN	687	149.833	537.167	0	0	0	0
		ser	0	0.00670396	0	687	149.833	537.167	0	1	0	0.00667408
		ich	0.00186335	0	#NAME?	687	149.667	537.333	1	0	0.00186104	0
	pop	tsi	0	0	NaN	687	149.833	537.167	0	0	0	0
		chu	0	0	NaN	687	149.833	537.167	0	0	0	0
		aur	0.00373309	0	#NAME?	687	149.917	537.083	2	0	0.00372382	0
		vei	0	0	NaN	687	149.833	537.167	0	0	0	0
		rub	0	0	NaN	687	149.833	537.167	0	0	0	0
		mou	0	0	NaN	687	149.833	537.167	0	0	0	0
		ser	0	0.00670396	0	687	149.833	537.167	0	1	0	0.00667408
		ich	0.00186335	0	#NAME?	687	149.667	537.333	1	0	0.00186104	0
	ser	tsi	0	0.00670396	0	687	149.833	537.167	0	1	0	0.00667408
		chu	0	0.00670396	0	687	149.833	537.167	0	1	0	0.00667408
		aur	0.00373309	0.00670021	0.55716	687	149.917	537.083	2	1	0.00372382	0.00667037
		vei	0	0.00670396	0	687	149.833	537.167	0	1	0	0.00667408
		rub	0	0.00670396	0	687	149.833	537.167	0	1	0	0.00667408
		mou	0	0.00670396	0	687	149.833	537.167	0	1	0	0.00667408
		pop	0	0.00670396	0	687	149.833	537.167	0	1	0	0.00667408
		ich	0.00186335	0.00671145	0.277638	687	149.667	537.333	1	1	0.00186104	0.00668151
	ich	tsi	0.00186335	0	#NAME?	687	149.667	537.333	1	0	0.00186104	0
		chu	0.00186335	0	#NAME?	687	149.667	537.333	1	0	0.00186104	0
		aur	0.00186364	0	#NAME?	687	149.75	537.25	1	0	0.00186133	0
		vei	0.00186335	0	#NAME?	687	149.667	537.333	1	0	0.00186104	0
		rub	0.00186335	0	#NAME?	687	149.667	537.333	1	0	0.00186104	0
		mou	0.00186335	0	#NAME?	687	149.667	537.333	1	0	0.00186104	0
		pop	0.00186335	0	#NAME?	687	149.667	537.333	1	0	0.00186104	0
		ser	0.00186335	0.00671145	0.277638	687	149.667	537.333	1	1	0.00186104	0.00668151
clpP	tsi	chu	0	0	NaN	606	144.5	461.5	0	0	0	0
		aur	0	0	NaN	606	144.5	461.5	0	0	0	0
		vei	0	0.00695254	0	606	144.5	461.5	0	1	0	0.00692042
		rub	0	0.00695254	0	606	144.5	461.5	0	1	0	0.00692042
		mou	0	0.00695254	0	606	144.5	461.5	0	1	0	0.00692042
		pop	0	0.00695254	0	606	144.5	461.5	0	1	0	0.00692042
		ser	0	0	NaN	606	144.5	461.5	0	0	0	0
		ich	0	0	NaN	606	144.5	461.5	0	0	0	0
	chu	tsi	0	0	NaN	606	144.5	461.5	0	0	0	0
		aur	0	0	NaN	606	144.5	461.5	0	0	0	0
		vei	0	0.00695254	0	606	144.5	461.5	0	1	0	0.00692042
		rub	0	0.00695254	0	606	144.5	461.5	0	1	0	0.00692042
		mou	0	0.00695254	0	606	144.5	461.5	0	1	0	0.00692042
		pop	0	0.00695254	0	606	144.5	461.5	0	1	0	0.00692042
		ser	0	0	NaN	606	144.5	461.5	0	0	0	0
		ich	0	0	NaN	606	144.5	461.5	0	0	0	0
	aur	tsi	0	0	NaN	606	144.5	461.5	0	0	0	0
		chu	0	0	NaN	606	144.5	461.5	0	0	0	0
		vei	0	0.00695254	0	606	144.5	461.5	0	1	0	0.00692042
		rub	0	0.00695254	0	606	144.5	461.5	0	1	0	0.00692042
		mou	0	0.00695254	0	606	144.5	461.5	0	1	0	0.00692042
		pop	0	0.00695254	0	606	144.5	461.5	0	1	0	0.00692042
		ser	0	0	NaN	606	144.5	461.5	0	0	0	0
		ich	0	0	NaN	606	144.5	461.5	0	0	0	0
	vei	tsi	0	0.00695254	0	606	144.5	461.5	0	1	0	0.00692042
		chu	0	0.00695254	0	606	144.5	461.5	0	1	0	0.00692042
		aur	0	0.00695254	0	606	144.5	461.5	0	1	0	0.00692042
		rub	0	0	NaN	606	144.5	461.5	0	0	0	0
		mou	0	0	NaN	606	144.5	461.5	0	0	0	0
		pop	0	0	NaN	606	144.5	461.5	0	0	0	0
		ser	0	0.00695254	0	606	144.5	461.5	0	1	0	0.00692042
		ich	0	0.00695254	0	606	144.5	461.5	0	1	0	0.00692042
	rub	tsi	0	0.00695254	0	606	144.5	461.5	0	1	0	0.00692042
		chu	0	0.00695254	0	606	144.5	461.5	0	1	0	0.00692042
		aur	0	0.00695254	0	606	144.5	461.5	0	1	0	0.00692042
		vei	0	0	NaN	606	144.5	461.5	0	0	0	0
		mou	0	0	NaN	606	144.5	461.5	0	0	0	0
		pop	0	0	NaN	606	144.5	461.5	0	0	0	0
		ser	0	0.00695254	0	606	144.5	461.5	0	1	0	0.00692042
		ich	0	0.00695254	0	606	144.5	461.5	0	1	0	0.00692042
	mou	tsi	0	0.00695254	0	606	144.5	461.5	0	1	0	0.00692042
		chu	0	0.00695254	0	606	144.5	461.5	0	1	0	0.00692042
		aur	0	0.00695254	0	606	144.5	461.5	0	1	0	0.00692042
		vei	0	0	NaN	606	144.5	461.5	0	0	0	0
		rub	0	0	NaN	606	144.5	461.5	0	0	0	0
		pop	0	0	NaN	606	144.5	461.5	0	0	0	0
		ser	0	0.00695254	0	606	144.5	461.5	0	1	0	0.00692042
		ich	0	0.00695254	0	606	144.5	461.5	0	1	0	0.00692042
	pop	tsi	0	0.00695254	0	606	144.5	461.5	0	1	0	0.00692042
		chu	0	0.00695254	0	606	144.5	461.5	0	1	0	0.00692042
		aur	0	0.00695254	0	606	144.5	461.5	0	1	0	0.00692042
		vei	0	0	NaN	606	144.5	461.5	0	0	0	0
		rub	0	0	NaN	606	144.5	461.5	0	0	0	0
		mou	0	0	NaN	606	144.5	461.5	0	0	0	0
		ser	0	0.00695254	0	606	144.5	461.5	0	1	0	0.00692042
		ich	0	0.00695254	0	606	144.5	461.5	0	1	0	0.00692042
	ser	tsi	0	0	NaN	606	144.5	461.5	0	0	0	0
		chu	0	0	NaN	606	144.5	461.5	0	0	0	0
		aur	0	0	NaN	606	144.5	461.5	0	0	0	0
		vei	0	0.00695254	0	606	144.5	461.5	0	1	0	0.00692042
		rub	0	0.00695254	0	606	144.5	461.5	0	1	0	0.00692042
		mou	0	0.00695254	0	606	144.5	461.5	0	1	0	0.00692042
		pop	0	0.00695254	0	606	144.5	461.5	0	1	0	0.00692042
		ich	0	0	NaN	606	144.5	461.5	0	0	0	0
	ich	tsi	0	0	NaN	606	144.5	461.5	0	0	0	0
		chu	0	0	NaN	606	144.5	461.5	0	0	0	0
		aur	0	0	NaN	606	144.5	461.5	0	0	0	0
		vei	0	0.00695254	0	606	144.5	461.5	0	1	0	0.00692042
		rub	0	0.00695254	0	606	144.5	461.5	0	1	0	0.00692042
		mou	0	0.00695254	0	606	144.5	461.5	0	1	0	0.00692042
		pop	0	0.00695254	0	606	144.5	461.5	0	1	0	0.00692042
		ser	0	0	NaN	606	144.5	461.5	0	0	0	0
infA	tsi	chu	0	0	NaN	231	56	175	0	0	0	0
		aur	0	0	NaN	231	56	175	0	0	0	0
		vei	0	0	NaN	231	56	175	0	0	0	0
		rub	0	0	NaN	231	56	175	0	0	0	0
		mou	0	0	NaN	231	56	175	0	0	0	0
		pop	0	0	NaN	231	56	175	0	0	0	0
		ser	0	0	NaN	231	56	175	0	0	0	0
		ich	0	0	NaN	231	56	175	0	0	0	0
	chu	tsi	0	0	NaN	231	56	175	0	0	0	0
		aur	0	0	NaN	231	56	175	0	0	0	0
		vei	0	0	NaN	231	56	175	0	0	0	0
		rub	0	0	NaN	231	56	175	0	0	0	0
		mou	0	0	NaN	231	56	175	0	0	0	0
		pop	0	0	NaN	231	56	175	0	0	0	0
		ser	0	0	NaN	231	56	175	0	0	0	0
		ich	0	0	NaN	231	56	175	0	0	0	0
	aur	tsi	0	0	NaN	231	56	175	0	0	0	0
		chu	0	0	NaN	231	56	175	0	0	0	0
		vei	0	0	NaN	231	56	175	0	0	0	0
		rub	0	0	NaN	231	56	175	0	0	0	0
		mou	0	0	NaN	231	56	175	0	0	0	0
		pop	0	0	NaN	231	56	175	0	0	0	0
		ser	0	0	NaN	231	56	175	0	0	0	0
		ich	0	0	NaN	231	56	175	0	0	0	0
	vei	tsi	0	0	NaN	231	56	175	0	0	0	0
		chu	0	0	NaN	231	56	175	0	0	0	0
		aur	0	0	NaN	231	56	175	0	0	0	0
		rub	0	0	NaN	231	56	175	0	0	0	0
		mou	0	0	NaN	231	56	175	0	0	0	0
		pop	0	0	NaN	231	56	175	0	0	0	0
		ser	0	0	NaN	231	56	175	0	0	0	0
		ich	0	0	NaN	231	56	175	0	0	0	0
	rub	tsi	0	0	NaN	231	56	175	0	0	0	0
		chu	0	0	NaN	231	56	175	0	0	0	0
		aur	0	0	NaN	231	56	175	0	0	0	0
		vei	0	0	NaN	231	56	175	0	0	0	0
		mou	0	0	NaN	231	56	175	0	0	0	0
		pop	0	0	NaN	231	56	175	0	0	0	0
		ser	0	0	NaN	231	56	175	0	0	0	0
		ich	0	0	NaN	231	56	175	0	0	0	0
	mou	tsi	0	0	NaN	231	56	175	0	0	0	0
		chu	0	0	NaN	231	56	175	0	0	0	0
		aur	0	0	NaN	231	56	175	0	0	0	0
		vei	0	0	NaN	231	56	175	0	0	0	0
		rub	0	0	NaN	231	56	175	0	0	0	0
		pop	0	0	NaN	231	56	175	0	0	0	0
		ser	0	0	NaN	231	56	175	0	0	0	0
		ich	0	0	NaN	231	56	175	0	0	0	0
	pop	tsi	0	0	NaN	231	56	175	0	0	0	0
		chu	0	0	NaN	231	56	175	0	0	0	0
		aur	0	0	NaN	231	56	175	0	0	0	0
		vei	0	0	NaN	231	56	175	0	0	0	0
		rub	0	0	NaN	231	56	175	0	0	0	0
		mou	0	0	NaN	231	56	175	0	0	0	0
		ser	0	0	NaN	231	56	175	0	0	0	0
		ich	0	0	NaN	231	56	175	0	0	0	0
	ser	tsi	0	0	NaN	231	56	175	0	0	0	0
		chu	0	0	NaN	231	56	175	0	0	0	0
		aur	0	0	NaN	231	56	175	0	0	0	0
		vei	0	0	NaN	231	56	175	0	0	0	0
		rub	0	0	NaN	231	56	175	0	0	0	0
		mou	0	0	NaN	231	56	175	0	0	0	0
		pop	0	0	NaN	231	56	175	0	0	0	0
		ich	0	0	NaN	231	56	175	0	0	0	0
	ich	tsi	0	0	NaN	231	56	175	0	0	0	0
		chu	0	0	NaN	231	56	175	0	0	0	0
		aur	0	0	NaN	231	56	175	0	0	0	0
		vei	0	0	NaN	231	56	175	0	0	0	0
		rub	0	0	NaN	231	56	175	0	0	0	0
		mou	0	0	NaN	231	56	175	0	0	0	0
		pop	0	0	NaN	231	56	175	0	0	0	0
		ser	0	0	NaN	231	56	175	0	0	0	0
matK	tsi	chu	0	0	NaN	1521	346.833	1174.17	0	0	0	0
		aur	0.00685132	0	#NAME?	1521	348	1173	8	0	0.00682012	0
		vei	0	0	NaN	1521	346.833	1174.17	0	0	0	0
		rub	0	0	NaN	1521	346.833	1174.17	0	0	0	0
		mou	0	0	NaN	1521	346.833	1174.17	0	0	0	0
		pop	0	0	NaN	1521	346.833	1174.17	0	0	0	0
		ser	0	0	NaN	1521	346.833	1174.17	0	0	0	0
		ich	0.000852394	0	#NAME?	1521	347.167	1173.83	1	0	0.00085191	0
	chu	tsi	0	0	NaN	1521	346.833	1174.17	0	0	0	0
		aur	0.00685132	0	#NAME?	1521	348	1173	8	0	0.00682012	0
		vei	0	0	NaN	1521	346.833	1174.17	0	0	0	0
		rub	0	0	NaN	1521	346.833	1174.17	0	0	0	0
		mou	0	0	NaN	1521	346.833	1174.17	0	0	0	0
		pop	0	0	NaN	1521	346.833	1174.17	0	0	0	0
		ser	0	0	NaN	1521	346.833	1174.17	0	0	0	0
		ich	0.000852394	0	#NAME?	1521	347.167	1173.83	1	0	0.00085191	0
	aur	tsi	0.00685132	0	#NAME?	1521	348	1173	8	0	0.00682012	0
		chu	0.00685132	0	#NAME?	1521	348	1173	8	0	0.00682012	0
		vei	0.00685132	0	#NAME?	1521	348	1173	8	0	0.00682012	0
		rub	0.00685132	0	#NAME?	1521	348	1173	8	0	0.00682012	0
		mou	0.00685132	0	#NAME?	1521	348	1173	8	0	0.00682012	0
		pop	0.00685132	0	#NAME?	1521	348	1173	8	0	0.00682012	0
		ser	0.00685132	0	#NAME?	1521	348	1173	8	0	0.00682012	0
		ich	0.00771435	0	#NAME?	1521	348.333	1172.67	9	0	0.00767482	0
	vei	tsi	0	0	NaN	1521	346.833	1174.17	0	0	0	0
		chu	0	0	NaN	1521	346.833	1174.17	0	0	0	0
		aur	0.00685132	0	#NAME?	1521	348	1173	8	0	0.00682012	0
		rub	0	0	NaN	1521	346.833	1174.17	0	0	0	0
		mou	0	0	NaN	1521	346.833	1174.17	0	0	0	0
		pop	0	0	NaN	1521	346.833	1174.17	0	0	0	0
		ser	0	0	NaN	1521	346.833	1174.17	0	0	0	0
		ich	0.000852394	0	#NAME?	1521	347.167	1173.83	1	0	0.00085191	0
	rub	tsi	0	0	NaN	1521	346.833	1174.17	0	0	0	0
		chu	0	0	NaN	1521	346.833	1174.17	0	0	0	0
		aur	0.00685132	0	#NAME?	1521	348	1173	8	0	0.00682012	0
		vei	0	0	NaN	1521	346.833	1174.17	0	0	0	0
		mou	0	0	NaN	1527	347.167	1179.83	0	0	0	0
		pop	0	0	NaN	1527	347.167	1179.83	0	0	0	0
		ser	0	0	NaN	1521	346.833	1174.17	0	0	0	0
		ich	0.000848296	0	#NAME?	1527	347.5	1179.5	1	0	0.000847817	0
	mou	tsi	0	0	NaN	1521	346.833	1174.17	0	0	0	0
		chu	0	0	NaN	1521	346.833	1174.17	0	0	0	0
		aur	0.00685132	0	#NAME?	1521	348	1173	8	0	0.00682012	0
		vei	0	0	NaN	1521	346.833	1174.17	0	0	0	0
		rub	0	0	NaN	1527	347.167	1179.83	0	0	0	0
		pop	0	0	NaN	1527	347.167	1179.83	0	0	0	0
		ser	0	0	NaN	1521	346.833	1174.17	0	0	0	0
		ich	0.000848296	0	#NAME?	1527	347.5	1179.5	1	0	0.000847817	0
	pop	tsi	0	0	NaN	1521	346.833	1174.17	0	0	0	0
		chu	0	0	NaN	1521	346.833	1174.17	0	0	0	0
		aur	0.00685132	0	#NAME?	1521	348	1173	8	0	0.00682012	0
		vei	0	0	NaN	1521	346.833	1174.17	0	0	0	0
		rub	0	0	NaN	1527	347.167	1179.83	0	0	0	0
		mou	0	0	NaN	1527	347.167	1179.83	0	0	0	0
		ser	0	0	NaN	1521	346.833	1174.17	0	0	0	0
		ich	0.000848296	0	#NAME?	1527	347.5	1179.5	1	0	0.000847817	0
	ser	tsi	0	0	NaN	1521	346.833	1174.17	0	0	0	0
		chu	0	0	NaN	1521	346.833	1174.17	0	0	0	0
		aur	0.00685132	0	#NAME?	1521	348	1173	8	0	0.00682012	0
		vei	0	0	NaN	1521	346.833	1174.17	0	0	0	0
		rub	0	0	NaN	1521	346.833	1174.17	0	0	0	0
		mou	0	0	NaN	1521	346.833	1174.17	0	0	0	0
		pop	0	0	NaN	1521	346.833	1174.17	0	0	0	0
		ich	0.000852394	0	#NAME?	1521	347.167	1173.83	1	0	0.00085191	0
	ich	tsi	0.000852394	0	#NAME?	1521	347.167	1173.83	1	0	0.00085191	0
		chu	0.000852394	0	#NAME?	1521	347.167	1173.83	1	0	0.00085191	0
		aur	0.00771435	0	#NAME?	1521	348.333	1172.67	9	0	0.00767482	0
		vei	0.000852394	0	#NAME?	1521	347.167	1173.83	1	0	0.00085191	0
		rub	0.000848296	0	#NAME?	1527	347.5	1179.5	1	0	0.000847817	0
		mou	0.000848296	0	#NAME?	1527	347.5	1179.5	1	0	0.000847817	0
		pop	0.000848296	0	#NAME?	1527	347.5	1179.5	1	0	0.000847817	0
		ser	0.000852394	0	#NAME?	1521	347.167	1173.83	1	0	0.00085191	0
ndhA	tsi	chu	0	0	NaN	1089	278.167	810.833	0	0	0	0
		aur	0.00123431	0.00360361	0.342522	1089	278.167	810.833	1	1	0.0012333	0.00359497
		vei	0.00123457	0	#NAME?	1089	278.333	810.667	1	0	0.00123355	0
		rub	0.00123457	0	#NAME?	1089	278.333	810.667	1	0	0.00123355	0
		mou	0.00123457	0	#NAME?	1089	278.333	810.667	1	0	0.00123355	0
		pop	0.00123457	0	#NAME?	1089	278.333	810.667	1	0	0.00123355	0
		ser	0.00123457	0	#NAME?	1089	278.333	810.667	1	0	0.00123355	0
		ich	0.00123457	0	#NAME?	1089	278.333	810.667	1	0	0.00123355	0
	chu	tsi	0	0	NaN	1089	278.167	810.833	0	0	0	0
		aur	0.00123431	0.00360361	0.342522	1089	278.167	810.833	1	1	0.0012333	0.00359497
		vei	0.00123457	0	#NAME?	1089	278.333	810.667	1	0	0.00123355	0
		rub	0.00123457	0	#NAME?	1089	278.333	810.667	1	0	0.00123355	0
		mou	0.00123457	0	#NAME?	1089	278.333	810.667	1	0	0.00123355	0
		pop	0.00123457	0	#NAME?	1089	278.333	810.667	1	0	0.00123355	0
		ser	0.00123457	0	#NAME?	1089	278.333	810.667	1	0	0.00123355	0
		ich	0.00123457	0	#NAME?	1089	278.333	810.667	1	0	0.00123355	0
	aur	tsi	0.00123431	0.00360361	0.342522	1089	278.167	810.833	1	1	0.0012333	0.00359497
		chu	0.00123431	0.00360361	0.342522	1089	278.167	810.833	1	1	0.0012333	0.00359497
		vei	0.00247117	0.00360145	0.686161	1089	278.333	810.667	2	1	0.00246711	0.00359281
		rub	0.00247117	0.00360145	0.686161	1089	278.333	810.667	2	1	0.00246711	0.00359281
		mou	0.00247117	0.00360145	0.686161	1089	278.333	810.667	2	1	0.00246711	0.00359281
		pop	0.00247117	0.00360145	0.686161	1089	278.333	810.667	2	1	0.00246711	0.00359281
		ser	0.00247117	0.00360145	0.686161	1089	278.333	810.667	2	1	0.00246711	0.00359281
		ich	0.00247117	0.00360145	0.686161	1089	278.333	810.667	2	1	0.00246711	0.00359281
	vei	tsi	0.00123457	0	#NAME?	1089	278.333	810.667	1	0	0.00123355	0
		chu	0.00123457	0	#NAME?	1089	278.333	810.667	1	0	0.00123355	0
		aur	0.00247117	0.00360145	0.686161	1089	278.333	810.667	2	1	0.00246711	0.00359281
		rub	0	0	NaN	1089	278.5	810.5	0	0	0	0
		mou	0	0	NaN	1089	278.5	810.5	0	0	0	0
		pop	0	0	NaN	1089	278.5	810.5	0	0	0	0
		ser	0	0	NaN	1089	278.5	810.5	0	0	0	0
		ich	0	0	NaN	1089	278.5	810.5	0	0	0	0
	rub	tsi	0.00123457	0	#NAME?	1089	278.333	810.667	1	0	0.00123355	0
		chu	0.00123457	0	#NAME?	1089	278.333	810.667	1	0	0.00123355	0
		aur	0.00247117	0.00360145	0.686161	1089	278.333	810.667	2	1	0.00246711	0.00359281
		vei	0	0	NaN	1089	278.5	810.5	0	0	0	0
		mou	0	0	NaN	1089	278.5	810.5	0	0	0	0
		pop	0	0	NaN	1089	278.5	810.5	0	0	0	0
		ser	0	0	NaN	1089	278.5	810.5	0	0	0	0
		ich	0	0	NaN	1089	278.5	810.5	0	0	0	0
	mou	tsi	0.00123457	0	#NAME?	1089	278.333	810.667	1	0	0.00123355	0
		chu	0.00123457	0	#NAME?	1089	278.333	810.667	1	0	0.00123355	0
		aur	0.00247117	0.00360145	0.686161	1089	278.333	810.667	2	1	0.00246711	0.00359281
		vei	0	0	NaN	1089	278.5	810.5	0	0	0	0
		rub	0	0	NaN	1089	278.5	810.5	0	0	0	0
		pop	0	0	NaN	1089	278.5	810.5	0	0	0	0
		ser	0	0	NaN	1089	278.5	810.5	0	0	0	0
		ich	0	0	NaN	1089	278.5	810.5	0	0	0	0
	pop	tsi	0.00123457	0	#NAME?	1089	278.333	810.667	1	0	0.00123355	0
		chu	0.00123457	0	#NAME?	1089	278.333	810.667	1	0	0.00123355	0
		aur	0.00247117	0.00360145	0.686161	1089	278.333	810.667	2	1	0.00246711	0.00359281
		vei	0	0	NaN	1089	278.5	810.5	0	0	0	0
		rub	0	0	NaN	1089	278.5	810.5	0	0	0	0
		mou	0	0	NaN	1089	278.5	810.5	0	0	0	0
		ser	0	0	NaN	1089	278.5	810.5	0	0	0	0
		ich	0	0	NaN	1089	278.5	810.5	0	0	0	0
	ser	tsi	0.00123457	0	#NAME?	1089	278.333	810.667	1	0	0.00123355	0
		chu	0.00123457	0	#NAME?	1089	278.333	810.667	1	0	0.00123355	0
		aur	0.00247117	0.00360145	0.686161	1089	278.333	810.667	2	1	0.00246711	0.00359281
		vei	0	0	NaN	1089	278.5	810.5	0	0	0	0
		rub	0	0	NaN	1089	278.5	810.5	0	0	0	0
		mou	0	0	NaN	1089	278.5	810.5	0	0	0	0
		pop	0	0	NaN	1089	278.5	810.5	0	0	0	0
		ich	0	0	NaN	1089	278.5	810.5	0	0	0	0
	ich	tsi	0.00123457	0	#NAME?	1089	278.333	810.667	1	0	0.00123355	0
		chu	0.00123457	0	#NAME?	1089	278.333	810.667	1	0	0.00123355	0
		aur	0.00247117	0.00360145	0.686161	1089	278.333	810.667	2	1	0.00246711	0.00359281
		vei	0	0	NaN	1089	278.5	810.5	0	0	0	0
		rub	0	0	NaN	1089	278.5	810.5	0	0	0	0
		mou	0	0	NaN	1089	278.5	810.5	0	0	0	0
		pop	0	0	NaN	1089	278.5	810.5	0	0	0	0
		ser	0	0	NaN	1089	278.5	810.5	0	0	0	0
ndhB	tsi	chu	0	0	NaN	1476	365.5	1110.5	0	0	0	0
		aur	0	0	NaN	1476	365.5	1110.5	0	0	0	0
		vei	0	0	NaN	1476	365.5	1110.5	0	0	0	0
		rub	0	0	NaN	1476	365.5	1110.5	0	0	0	0
		mou	0	0	NaN	1476	365.5	1110.5	0	0	0	0
		pop	0	0	NaN	1476	365.5	1110.5	0	0	0	0
		ser	0	0	NaN	1476	365.5	1110.5	0	0	0	0
		ich	0	0.00274098	0	1476	365.5	1110.5	0	1	0	0.00273598
	chu	tsi	0	0	NaN	1476	365.5	1110.5	0	0	0	0
		aur	0	0	NaN	1476	365.5	1110.5	0	0	0	0
		vei	0	0	NaN	1476	365.5	1110.5	0	0	0	0
		rub	0	0	NaN	1476	365.5	1110.5	0	0	0	0
		mou	0	0	NaN	1476	365.5	1110.5	0	0	0	0
		pop	0	0	NaN	1476	365.5	1110.5	0	0	0	0
		ser	0	0	NaN	1476	365.5	1110.5	0	0	0	0
		ich	0	0.00274098	0	1476	365.5	1110.5	0	1	0	0.00273598
	aur	tsi	0	0	NaN	1476	365.5	1110.5	0	0	0	0
		chu	0	0	NaN	1476	365.5	1110.5	0	0	0	0
		vei	0	0	NaN	1476	365.5	1110.5	0	0	0	0
		rub	0	0	NaN	1476	365.5	1110.5	0	0	0	0
		mou	0	0	NaN	1476	365.5	1110.5	0	0	0	0
		pop	0	0	NaN	1476	365.5	1110.5	0	0	0	0
		ser	0	0	NaN	1476	365.5	1110.5	0	0	0	0
		ich	0	0.00274098	0	1476	365.5	1110.5	0	1	0	0.00273598
	vei	tsi	0	0	NaN	1476	365.5	1110.5	0	0	0	0
		chu	0	0	NaN	1476	365.5	1110.5	0	0	0	0
		aur	0	0	NaN	1476	365.5	1110.5	0	0	0	0
		rub	0	0	NaN	1476	365.5	1110.5	0	0	0	0
		mou	0	0	NaN	1476	365.5	1110.5	0	0	0	0
		pop	0	0	NaN	1476	365.5	1110.5	0	0	0	0
		ser	0	0	NaN	1476	365.5	1110.5	0	0	0	0
		ich	0	0.00274098	0	1476	365.5	1110.5	0	1	0	0.00273598
	rub	tsi	0	0	NaN	1476	365.5	1110.5	0	0	0	0
		chu	0	0	NaN	1476	365.5	1110.5	0	0	0	0
		aur	0	0	NaN	1476	365.5	1110.5	0	0	0	0
		vei	0	0	NaN	1476	365.5	1110.5	0	0	0	0
		mou	0	0	NaN	1476	365.5	1110.5	0	0	0	0
		pop	0	0	NaN	1476	365.5	1110.5	0	0	0	0
		ser	0	0	NaN	1476	365.5	1110.5	0	0	0	0
		ich	0	0.00274098	0	1476	365.5	1110.5	0	1	0	0.00273598
	mou	tsi	0	0	NaN	1476	365.5	1110.5	0	0	0	0
		chu	0	0	NaN	1476	365.5	1110.5	0	0	0	0
		aur	0	0	NaN	1476	365.5	1110.5	0	0	0	0
		vei	0	0	NaN	1476	365.5	1110.5	0	0	0	0
		rub	0	0	NaN	1476	365.5	1110.5	0	0	0	0
		pop	0	0	NaN	1476	365.5	1110.5	0	0	0	0
		ser	0	0	NaN	1476	365.5	1110.5	0	0	0	0
		ich	0	0.00274098	0	1476	365.5	1110.5	0	1	0	0.00273598
	pop	tsi	0	0	NaN	1476	365.5	1110.5	0	0	0	0
		chu	0	0	NaN	1476	365.5	1110.5	0	0	0	0
		aur	0	0	NaN	1476	365.5	1110.5	0	0	0	0
		vei	0	0	NaN	1476	365.5	1110.5	0	0	0	0
		rub	0	0	NaN	1476	365.5	1110.5	0	0	0	0
		mou	0	0	NaN	1476	365.5	1110.5	0	0	0	0
		ser	0	0	NaN	1476	365.5	1110.5	0	0	0	0
		ich	0	0.00274098	0	1476	365.5	1110.5	0	1	0	0.00273598
	ser	tsi	0	0	NaN	1476	365.5	1110.5	0	0	0	0
		chu	0	0	NaN	1476	365.5	1110.5	0	0	0	0
		aur	0	0	NaN	1476	365.5	1110.5	0	0	0	0
		vei	0	0	NaN	1476	365.5	1110.5	0	0	0	0
		rub	0	0	NaN	1476	365.5	1110.5	0	0	0	0
		mou	0	0	NaN	1476	365.5	1110.5	0	0	0	0
		pop	0	0	NaN	1476	365.5	1110.5	0	0	0	0
		ich	0	0.00274098	0	1476	365.5	1110.5	0	1	0	0.00273598
	ich	tsi	0	0.00274098	0	1476	365.5	1110.5	0	1	0	0.00273598
		chu	0	0.00274098	0	1476	365.5	1110.5	0	1	0	0.00273598
		aur	0	0.00274098	0	1476	365.5	1110.5	0	1	0	0.00273598
		vei	0	0.00274098	0	1476	365.5	1110.5	0	1	0	0.00273598
		rub	0	0.00274098	0	1476	365.5	1110.5	0	1	0	0.00273598
		mou	0	0.00274098	0	1476	365.5	1110.5	0	1	0	0.00273598
		pop	0	0.00274098	0	1476	365.5	1110.5	0	1	0	0.00273598
		ser	0	0.00274098	0	1476	365.5	1110.5	0	1	0	0.00273598
ndhC	tsi	chu	0	0	NaN	360	85.6667	274.333	0	0	0	0
		aur	0.00365854	0.023624	0.154866	360	86	274	1	2	0.00364964	0.0232558
		vei	0	0	NaN	360	85.6667	274.333	0	0	0	0
		rub	0	0.0117649	0	360	85.6667	274.333	0	1	0	0.0116732
		mou	0	0.0117649	0	360	85.6667	274.333	0	1	0	0.0116732
		pop	0	0.0117649	0	360	85.6667	274.333	0	1	0	0.0116732
		ser	0	0	NaN	360	85.6667	274.333	0	0	0	0
		ich	0	0	NaN	360	85.6667	274.333	0	0	0	0
	chu	tsi	0	0	NaN	360	85.6667	274.333	0	0	0	0
		aur	0.00365854	0.023624	0.154866	360	86	274	1	2	0.00364964	0.0232558
		vei	0	0	NaN	360	85.6667	274.333	0	0	0	0
		rub	0	0.0117649	0	360	85.6667	274.333	0	1	0	0.0116732
		mou	0	0.0117649	0	360	85.6667	274.333	0	1	0	0.0116732
		pop	0	0.0117649	0	360	85.6667	274.333	0	1	0	0.0116732
		ser	0	0	NaN	360	85.6667	274.333	0	0	0	0
		ich	0	0	NaN	360	85.6667	274.333	0	0	0	0
	aur	tsi	0.00365854	0.023624	0.154866	360	86	274	1	2	0.00364964	0.0232558
		chu	0.00365854	0.023624	0.154866	360	86	274	1	2	0.00364964	0.0232558
		vei	0.00365854	0.023624	0.154866	360	86	274	1	2	0.00364964	0.0232558
		rub	0.00365854	0.035721	0.10242	360	86	274	1	3	0.00364964	0.0348837
		mou	0.00365854	0.035721	0.10242	360	86	274	1	3	0.00364964	0.0348837
		pop	0.00365854	0.035721	0.10242	360	86	274	1	3	0.00364964	0.0348837
		ser	0.00365854	0.023624	0.154866	360	86	274	1	2	0.00364964	0.0232558
		ich	0.00365854	0.023624	0.154866	360	86	274	1	2	0.00364964	0.0232558
	vei	tsi	0	0	NaN	360	85.6667	274.333	0	0	0	0
		chu	0	0	NaN	360	85.6667	274.333	0	0	0	0
		aur	0.00365854	0.023624	0.154866	360	86	274	1	2	0.00364964	0.0232558
		rub	0	0.0117649	0	360	85.6667	274.333	0	1	0	0.0116732
		mou	0	0.0117649	0	360	85.6667	274.333	0	1	0	0.0116732
		pop	0	0.0117649	0	360	85.6667	274.333	0	1	0	0.0116732
		ser	0	0	NaN	360	85.6667	274.333	0	0	0	0
		ich	0	0	NaN	360	85.6667	274.333	0	0	0	0
	rub	tsi	0	0.0117649	0	360	85.6667	274.333	0	1	0	0.0116732
		chu	0	0.0117649	0	360	85.6667	274.333	0	1	0	0.0116732
		aur	0.00365854	0.035721	0.10242	360	86	274	1	3	0.00364964	0.0348837
		vei	0	0.0117649	0	360	85.6667	274.333	0	1	0	0.0116732
		mou	0	0	NaN	360	85.6667	274.333	0	0	0	0
		pop	0	0	NaN	360	85.6667	274.333	0	0	0	0
		ser	0	0.0117649	0	360	85.6667	274.333	0	1	0	0.0116732
		ich	0	0.0117649	0	360	85.6667	274.333	0	1	0	0.0116732
	mou	tsi	0	0.0117649	0	360	85.6667	274.333	0	1	0	0.0116732
		chu	0	0.0117649	0	360	85.6667	274.333	0	1	0	0.0116732
		aur	0.00365854	0.035721	0.10242	360	86	274	1	3	0.00364964	0.0348837
		vei	0	0.0117649	0	360	85.6667	274.333	0	1	0	0.0116732
		rub	0	0	NaN	360	85.6667	274.333	0	0	0	0
		pop	0	0	NaN	360	85.6667	274.333	0	0	0	0
		ser	0	0.0117649	0	360	85.6667	274.333	0	1	0	0.0116732
		ich	0	0.0117649	0	360	85.6667	274.333	0	1	0	0.0116732
	pop	tsi	0	0.0117649	0	360	85.6667	274.333	0	1	0	0.0116732
		chu	0	0.0117649	0	360	85.6667	274.333	0	1	0	0.0116732
		aur	0.00365854	0.035721	0.10242	360	86	274	1	3	0.00364964	0.0348837
		vei	0	0.0117649	0	360	85.6667	274.333	0	1	0	0.0116732
		rub	0	0	NaN	360	85.6667	274.333	0	0	0	0
		mou	0	0	NaN	360	85.6667	274.333	0	0	0	0
		ser	0	0.0117649	0	360	85.6667	274.333	0	1	0	0.0116732
		ich	0	0.0117649	0	360	85.6667	274.333	0	1	0	0.0116732
	ser	tsi	0	0	NaN	360	85.6667	274.333	0	0	0	0
		chu	0	0	NaN	360	85.6667	274.333	0	0	0	0
		aur	0.00365854	0.023624	0.154866	360	86	274	1	2	0.00364964	0.0232558
		vei	0	0	NaN	360	85.6667	274.333	0	0	0	0
		rub	0	0.0117649	0	360	85.6667	274.333	0	1	0	0.0116732
		mou	0	0.0117649	0	360	85.6667	274.333	0	1	0	0.0116732
		pop	0	0.0117649	0	360	85.6667	274.333	0	1	0	0.0116732
		ich	0	0	NaN	360	85.6667	274.333	0	0	0	0
	ich	tsi	0	0	NaN	360	85.6667	274.333	0	0	0	0
		chu	0	0	NaN	360	85.6667	274.333	0	0	0	0
		aur	0.00365854	0.023624	0.154866	360	86	274	1	2	0.00364964	0.0232558
		vei	0	0	NaN	360	85.6667	274.333	0	0	0	0
		rub	0	0.0117649	0	360	85.6667	274.333	0	1	0	0.0116732
		mou	0	0.0117649	0	360	85.6667	274.333	0	1	0	0.0116732
		pop	0	0.0117649	0	360	85.6667	274.333	0	1	0	0.0116732
		ser	0	0	NaN	360	85.6667	274.333	0	0	0	0
ndhD	tsi	chu	0.00115141	0	#NAME?	1149	279.833	869.167	1	0	0.00115053	0
		aur	0.00346154	0.0144062	0.240282	1149	280.333	868.667	3	4	0.00345357	0.0142687
		vei	0.00115141	0	#NAME?	1149	279.833	869.167	1	0	0.00115053	0
		rub	0.00115141	0	#NAME?	1149	279.833	869.167	1	0	0.00115053	0
		mou	0.00115141	0	#NAME?	1149	279.833	869.167	1	0	0.00115053	0
		pop	0.00115141	0	#NAME?	1149	279.833	869.167	1	0	0.00115053	0
		ser	0.00115141	0	#NAME?	1149	279.833	869.167	1	0	0.00115053	0
		ich	0.00230459	0.0035821	0.643364	1149	279.833	869.167	2	1	0.00230105	0.00357356
	chu	tsi	0.00115141	0	#NAME?	1149	279.833	869.167	1	0	0.00115053	0
		aur	0.00230548	0.0144149	0.159938	1149	280.167	868.833	2	4	0.00230194	0.0142772
		vei	0	0	NaN	1149	279.667	869.333	0	0	0	0
		rub	0	0	NaN	1149	279.667	869.333	0	0	0	0
		mou	0	0	NaN	1149	279.667	869.333	0	0	0	0
		pop	0	0	NaN	1149	279.667	869.333	0	0	0	0
		ser	0	0	NaN	1149	279.667	869.333	0	0	0	0
		ich	0.00115119	0.00358424	0.321181	1149	279.667	869.333	1	1	0.00115031	0.00357569
	aur	tsi	0.00346154	0.0144062	0.240282	1149	280.333	868.667	3	4	0.00345357	0.0142687
		chu	0.00230548	0.0144149	0.159938	1149	280.167	868.833	2	4	0.00230194	0.0142772
		vei	0.00230548	0.0144149	0.159938	1149	280.167	868.833	2	4	0.00230194	0.0142772
		rub	0.00230548	0.0144149	0.159938	1149	280.167	868.833	2	4	0.00230194	0.0142772
		mou	0.00230548	0.0144149	0.159938	1149	280.167	868.833	2	4	0.00230194	0.0142772
		pop	0.00230548	0.0144149	0.159938	1149	280.167	868.833	2	4	0.00230194	0.0142772
		ser	0.00230548	0.0144149	0.159938	1149	280.167	868.833	2	4	0.00230194	0.0142772
		ich	0.00346088	0.0180623	0.191608	1149	280.167	868.833	3	5	0.00345291	0.0178465
	vei	tsi	0.00115141	0	#NAME?	1149	279.833	869.167	1	0	0.00115053	0
		chu	0	0	NaN	1149	279.667	869.333	0	0	0	0
		aur	0.00230548	0.0144149	0.159938	1149	280.167	868.833	2	4	0.00230194	0.0142772
		rub	0	0	NaN	1149	279.667	869.333	0	0	0	0
		mou	0	0	NaN	1149	279.667	869.333	0	0	0	0
		pop	0	0	NaN	1149	279.667	869.333	0	0	0	0
		ser	0	0	NaN	1149	279.667	869.333	0	0	0	0
		ich	0.00115119	0.00358424	0.321181	1149	279.667	869.333	1	1	0.00115031	0.00357569
	rub	tsi	0.00115141	0	#NAME?	1149	279.833	869.167	1	0	0.00115053	0
		chu	0	0	NaN	1149	279.667	869.333	0	0	0	0
		aur	0.00230548	0.0144149	0.159938	1149	280.167	868.833	2	4	0.00230194	0.0142772
		vei	0	0	NaN	1149	279.667	869.333	0	0	0	0
		mou	0	0	NaN	1149	279.667	869.333	0	0	0	0
		pop	0	0	NaN	1149	279.667	869.333	0	0	0	0
		ser	0	0	NaN	1149	279.667	869.333	0	0	0	0
		ich	0.00115119	0.00358424	0.321181	1149	279.667	869.333	1	1	0.00115031	0.00357569
	mou	tsi	0.00115141	0	#NAME?	1149	279.833	869.167	1	0	0.00115053	0
		chu	0	0	NaN	1149	279.667	869.333	0	0	0	0
		aur	0.00230548	0.0144149	0.159938	1149	280.167	868.833	2	4	0.00230194	0.0142772
		vei	0	0	NaN	1149	279.667	869.333	0	0	0	0
		rub	0	0	NaN	1149	279.667	869.333	0	0	0	0
		pop	0	0	NaN	1149	279.667	869.333	0	0	0	0
		ser	0	0	NaN	1149	279.667	869.333	0	0	0	0
		ich	0.00115119	0.00358424	0.321181	1149	279.667	869.333	1	1	0.00115031	0.00357569
	pop	tsi	0.00115141	0	#NAME?	1149	279.833	869.167	1	0	0.00115053	0
		chu	0	0	NaN	1149	279.667	869.333	0	0	0	0
		aur	0.00230548	0.0144149	0.159938	1149	280.167	868.833	2	4	0.00230194	0.0142772
		vei	0	0	NaN	1149	279.667	869.333	0	0	0	0
		rub	0	0	NaN	1149	279.667	869.333	0	0	0	0
		mou	0	0	NaN	1149	279.667	869.333	0	0	0	0
		ser	0	0	NaN	1149	279.667	869.333	0	0	0	0
		ich	0.00115119	0.00358424	0.321181	1149	279.667	869.333	1	1	0.00115031	0.00357569
	ser	tsi	0.00115141	0	#NAME?	1149	279.833	869.167	1	0	0.00115053	0
		chu	0	0	NaN	1149	279.667	869.333	0	0	0	0
		aur	0.00230548	0.0144149	0.159938	1149	280.167	868.833	2	4	0.00230194	0.0142772
		vei	0	0	NaN	1149	279.667	869.333	0	0	0	0
		rub	0	0	NaN	1149	279.667	869.333	0	0	0	0
		mou	0	0	NaN	1149	279.667	869.333	0	0	0	0
		pop	0	0	NaN	1149	279.667	869.333	0	0	0	0
		ich	0.00115119	0.00358424	0.321181	1149	279.667	869.333	1	1	0.00115031	0.00357569
	ich	tsi	0.00230459	0.0035821	0.643364	1149	279.833	869.167	2	1	0.00230105	0.00357356
		chu	0.00115119	0.00358424	0.321181	1149	279.667	869.333	1	1	0.00115031	0.00357569
		aur	0.00346088	0.0180623	0.191608	1149	280.167	868.833	3	5	0.00345291	0.0178465
		vei	0.00115119	0.00358424	0.321181	1149	279.667	869.333	1	1	0.00115031	0.00357569
		rub	0.00115119	0.00358424	0.321181	1149	279.667	869.333	1	1	0.00115031	0.00357569
		mou	0.00115119	0.00358424	0.321181	1149	279.667	869.333	1	1	0.00115031	0.00357569
		pop	0.00115119	0.00358424	0.321181	1149	279.667	869.333	1	1	0.00115031	0.00357569
		ser	0.00115119	0.00358424	0.321181	1149	279.667	869.333	1	1	0.00115031	0.00357569
ndhE	tsi	chu	0	0	NaN	303	70.6667	232.333	0	0	0	0
		aur	0	0.0142861	0	303	70.6667	232.333	0	1	0	0.0141509
		vei	0	0	NaN	303	70.6667	232.333	0	0	0	0
		rub	0	0	NaN	303	70.6667	232.333	0	0	0	0
		mou	0	0	NaN	303	70.6667	232.333	0	0	0	0
		pop	0	0	NaN	303	70.6667	232.333	0	0	0	0
		ser	0	0	NaN	303	70.6667	232.333	0	0	0	0
		ich	0	0	NaN	303	70.6667	232.333	0	0	0	0
	chu	tsi	0	0	NaN	303	70.6667	232.333	0	0	0	0
		aur	0	0.0142861	0	303	70.6667	232.333	0	1	0	0.0141509
		vei	0	0	NaN	303	70.6667	232.333	0	0	0	0
		rub	0	0	NaN	303	70.6667	232.333	0	0	0	0
		mou	0	0	NaN	303	70.6667	232.333	0	0	0	0
		pop	0	0	NaN	303	70.6667	232.333	0	0	0	0
		ser	0	0	NaN	303	70.6667	232.333	0	0	0	0
		ich	0	0	NaN	303	70.6667	232.333	0	0	0	0
	aur	tsi	0	0.0142861	0	303	70.6667	232.333	0	1	0	0.0141509
		chu	0	0.0142861	0	303	70.6667	232.333	0	1	0	0.0141509
		vei	0	0.0142861	0	303	70.6667	232.333	0	1	0	0.0141509
		rub	0	0.0142861	0	303	70.6667	232.333	0	1	0	0.0141509
		mou	0	0.0142861	0	303	70.6667	232.333	0	1	0	0.0141509
		pop	0	0.0142861	0	303	70.6667	232.333	0	1	0	0.0141509
		ser	0	0.0142861	0	303	70.6667	232.333	0	1	0	0.0141509
		ich	0	0.0142861	0	303	70.6667	232.333	0	1	0	0.0141509
	vei	tsi	0	0	NaN	303	70.6667	232.333	0	0	0	0
		chu	0	0	NaN	303	70.6667	232.333	0	0	0	0
		aur	0	0.0142861	0	303	70.6667	232.333	0	1	0	0.0141509
		rub	0	0	NaN	303	70.6667	232.333	0	0	0	0
		mou	0	0	NaN	303	70.6667	232.333	0	0	0	0
		pop	0	0	NaN	303	70.6667	232.333	0	0	0	0
		ser	0	0	NaN	303	70.6667	232.333	0	0	0	0
		ich	0	0	NaN	303	70.6667	232.333	0	0	0	0
	rub	tsi	0	0	NaN	303	70.6667	232.333	0	0	0	0
		chu	0	0	NaN	303	70.6667	232.333	0	0	0	0
		aur	0	0.0142861	0	303	70.6667	232.333	0	1	0	0.0141509
		vei	0	0	NaN	303	70.6667	232.333	0	0	0	0
		mou	0	0	NaN	303	70.6667	232.333	0	0	0	0
		pop	0	0	NaN	303	70.6667	232.333	0	0	0	0
		ser	0	0	NaN	303	70.6667	232.333	0	0	0	0
		ich	0	0	NaN	303	70.6667	232.333	0	0	0	0
	mou	tsi	0	0	NaN	303	70.6667	232.333	0	0	0	0
		chu	0	0	NaN	303	70.6667	232.333	0	0	0	0
		aur	0	0.0142861	0	303	70.6667	232.333	0	1	0	0.0141509
		vei	0	0	NaN	303	70.6667	232.333	0	0	0	0
		rub	0	0	NaN	303	70.6667	232.333	0	0	0	0
		pop	0	0	NaN	303	70.6667	232.333	0	0	0	0
		ser	0	0	NaN	303	70.6667	232.333	0	0	0	0
		ich	0	0	NaN	303	70.6667	232.333	0	0	0	0
	pop	tsi	0	0	NaN	303	70.6667	232.333	0	0	0	0
		chu	0	0	NaN	303	70.6667	232.333	0	0	0	0
		aur	0	0.0142861	0	303	70.6667	232.333	0	1	0	0.0141509
		vei	0	0	NaN	303	70.6667	232.333	0	0	0	0
		rub	0	0	NaN	303	70.6667	232.333	0	0	0	0
		mou	0	0	NaN	303	70.6667	232.333	0	0	0	0
		ser	0	0	NaN	303	70.6667	232.333	0	0	0	0
		ich	0	0	NaN	303	70.6667	232.333	0	0	0	0
	ser	tsi	0	0	NaN	303	70.6667	232.333	0	0	0	0
		chu	0	0	NaN	303	70.6667	232.333	0	0	0	0
		aur	0	0.0142861	0	303	70.6667	232.333	0	1	0	0.0141509
		vei	0	0	NaN	303	70.6667	232.333	0	0	0	0
		rub	0	0	NaN	303	70.6667	232.333	0	0	0	0
		mou	0	0	NaN	303	70.6667	232.333	0	0	0	0
		pop	0	0	NaN	303	70.6667	232.333	0	0	0	0
		ich	0	0	NaN	303	70.6667	232.333	0	0	0	0
	ich	tsi	0	0	NaN	303	70.6667	232.333	0	0	0	0
		chu	0	0	NaN	303	70.6667	232.333	0	0	0	0
		aur	0	0.0142861	0	303	70.6667	232.333	0	1	0	0.0141509
		vei	0	0	NaN	303	70.6667	232.333	0	0	0	0
		rub	0	0	NaN	303	70.6667	232.333	0	0	0	0
		mou	0	0	NaN	303	70.6667	232.333	0	0	0	0
		pop	0	0	NaN	303	70.6667	232.333	0	0	0	0
		ser	0	0	NaN	303	70.6667	232.333	0	0	0	0
ndhF	tsi	chu	0	0	NaN	2226	529	1697	0	0	0	0
		aur	0.00413876	0.0191093	0.216583	2226	530	1696	7	10	0.00412736	0.0188679
		vei	0.000589478	0.00569353	0.103535	2226	528.917	1697.08	1	3	0.000589246	0.00567197
		rub	0	0.00569263	0	2226	529	1697	0	3	0	0.00567108
		mou	0	0.00569263	0	2226	529	1697	0	3	0	0.00567108
		pop	0	0.00569263	0	2226	529	1697	0	3	0	0.00567108
		ser	0.00117936	0.00569443	0.207108	2226	528.833	1697.17	2	3	0.00117843	0.00567286
		ich	0	0.00569263	0	2226	529	1697	0	3	0	0.00567108
	chu	tsi	0	0	NaN	2226	529	1697	0	0	0	0
		aur	0.00413876	0.0191093	0.216583	2226	530	1696	7	10	0.00412736	0.0188679
		vei	0.000589478	0.00569353	0.103535	2226	528.917	1697.08	1	3	0.000589246	0.00567197
		rub	0	0.00569263	0	2226	529	1697	0	3	0	0.00567108
		mou	0	0.00569263	0	2226	529	1697	0	3	0	0.00567108
		pop	0	0.00569263	0	2226	529	1697	0	3	0	0.00567108
		ser	0.00117936	0.00569443	0.207108	2226	528.833	1697.17	2	3	0.00117843	0.00567286
		ich	0	0.00569263	0	2226	529	1697	0	3	0	0.00567108
	aur	tsi	0.00413876	0.0191093	0.216583	2226	530	1696	7	10	0.00412736	0.0188679
		chu	0.00413876	0.0191093	0.216583	2226	530	1696	7	10	0.00412736	0.0188679
		vei	0.00473164	0.0133273	0.355033	2226	529.917	1696.08	8	7	0.00471675	0.0132096
		rub	0.00413876	0.0133252	0.310596	2226	530	1696	7	7	0.00412736	0.0132075
		mou	0.00413876	0.0133252	0.310596	2226	530	1696	7	7	0.00412736	0.0132075
		pop	0.00413876	0.0133252	0.310596	2226	530	1696	7	7	0.00412736	0.0132075
		ser	0.00532494	0.0133295	0.399487	2226	529.833	1696.17	9	7	0.00530608	0.0132117
		ich	0.00413876	0.0133252	0.310596	2226	530	1696	7	7	0.00412736	0.0132075
	vei	tsi	0.000589478	0.00569353	0.103535	2226	528.917	1697.08	1	3	0.000589246	0.00567197
		chu	0.000589478	0.00569353	0.103535	2226	528.917	1697.08	1	3	0.000589246	0.00567197
		aur	0.00473164	0.0133273	0.355033	2226	529.917	1696.08	8	7	0.00471675	0.0132096
		rub	0.000589478	0	#NAME?	2226	528.917	1697.08	1	0	0.000589246	0
		mou	0.000589478	0	#NAME?	2226	528.917	1697.08	1	0	0.000589246	0
		pop	0.000589478	0	#NAME?	2226	528.917	1697.08	1	0	0.000589246	0
		ser	0.00176965	0	#NAME?	2226	528.75	1697.25	3	0	0.00176757	0
		ich	0.000589478	0	#NAME?	2226	528.917	1697.08	1	0	0.000589246	0
	rub	tsi	0	0.00569263	0	2226	529	1697	0	3	0	0.00567108
		chu	0	0.00569263	0	2226	529	1697	0	3	0	0.00567108
		aur	0.00413876	0.0133252	0.310596	2226	530	1696	7	7	0.00412736	0.0132075
		vei	0.000589478	0	#NAME?	2226	528.917	1697.08	1	0	0.000589246	0
		mou	0	0	NaN	2226	529	1697	0	0	0	0
		pop	0	0	NaN	2226	529	1697	0	0	0	0
		ser	0.00117936	0	#NAME?	2226	528.833	1697.17	2	0	0.00117843	0
		ich	0	0	NaN	2226	529	1697	0	0	0	0
	mou	tsi	0	0.00569263	0	2226	529	1697	0	3	0	0.00567108
		chu	0	0.00569263	0	2226	529	1697	0	3	0	0.00567108
		aur	0.00413876	0.0133252	0.310596	2226	530	1696	7	7	0.00412736	0.0132075
		vei	0.000589478	0	#NAME?	2226	528.917	1697.08	1	0	0.000589246	0
		rub	0	0	NaN	2226	529	1697	0	0	0	0
		pop	0	0	NaN	2226	529	1697	0	0	0	0
		ser	0.00117936	0	#NAME?	2226	528.833	1697.17	2	0	0.00117843	0
		ich	0	0	NaN	2226	529	1697	0	0	0	0
	pop	tsi	0	0.00569263	0	2226	529	1697	0	3	0	0.00567108
		chu	0	0.00569263	0	2226	529	1697	0	3	0	0.00567108
		aur	0.00413876	0.0133252	0.310596	2226	530	1696	7	7	0.00412736	0.0132075
		vei	0.000589478	0	#NAME?	2226	528.917	1697.08	1	0	0.000589246	0
		rub	0	0	NaN	2226	529	1697	0	0	0	0
		mou	0	0	NaN	2226	529	1697	0	0	0	0
		ser	0.00117936	0	#NAME?	2226	528.833	1697.17	2	0	0.00117843	0
		ich	0	0	NaN	2226	529	1697	0	0	0	0
	ser	tsi	0.00117936	0.00569443	0.207108	2226	528.833	1697.17	2	3	0.00117843	0.00567286
		chu	0.00117936	0.00569443	0.207108	2226	528.833	1697.17	2	3	0.00117843	0.00567286
		aur	0.00532494	0.0133295	0.399487	2226	529.833	1696.17	9	7	0.00530608	0.0132117
		vei	0.00176965	0	#NAME?	2226	528.75	1697.25	3	0	0.00176757	0
		rub	0.00117936	0	#NAME?	2226	528.833	1697.17	2	0	0.00117843	0
		mou	0.00117936	0	#NAME?	2226	528.833	1697.17	2	0	0.00117843	0
		pop	0.00117936	0	#NAME?	2226	528.833	1697.17	2	0	0.00117843	0
		ich	0.00117936	0	#NAME?	2226	528.833	1697.17	2	0	0.00117843	0
	ich	tsi	0	0.00569263	0	2226	529	1697	0	3	0	0.00567108
		chu	0	0.00569263	0	2226	529	1697	0	3	0	0.00567108
		aur	0.00413876	0.0133252	0.310596	2226	530	1696	7	7	0.00412736	0.0132075
		vei	0.000589478	0	#NAME?	2226	528.917	1697.08	1	0	0.000589246	0
		rub	0	0	NaN	2226	529	1697	0	0	0	0
		mou	0	0	NaN	2226	529	1697	0	0	0	0
		pop	0	0	NaN	2226	529	1697	0	0	0	0
		ser	0.00117936	0	#NAME?	2226	528.833	1697.17	2	0	0.00117843	0
ndhG	tsi	chu	0	0	NaN	528	134.167	393.833	0	0	0	0
		aur	0.00254453	0.0303839	0.083746	528	134.333	393.667	1	4	0.00254022	0.0297767
		vei	0.00254561	0.00747204	0.340685	528	134.5	393.5	1	1	0.0025413	0.00743494
		rub	0.00509989	0.00747204	0.68253	528	134.5	393.5	2	1	0.00508259	0.00743494
		mou	0.00509989	0.00747204	0.68253	528	134.5	393.5	2	1	0.00508259	0.00743494
		pop	0.00254561	0.00747204	0.340685	528	134.5	393.5	1	1	0.0025413	0.00743494
		ser	0.00254561	0.00747204	0.340685	528	134.5	393.5	1	1	0.0025413	0.00743494
		ich	0.00254561	0.00747204	0.340685	528	134.5	393.5	1	1	0.0025413	0.00743494
	chu	tsi	0	0	NaN	528	134.167	393.833	0	0	0	0
		aur	0.00254453	0.0303839	0.083746	528	134.333	393.667	1	4	0.00254022	0.0297767
		vei	0.00254561	0.00747204	0.340685	528	134.5	393.5	1	1	0.0025413	0.00743494
		rub	0.00509989	0.00747204	0.68253	528	134.5	393.5	2	1	0.00508259	0.00743494
		mou	0.00509989	0.00747204	0.68253	528	134.5	393.5	2	1	0.00508259	0.00743494
		pop	0.00254561	0.00747204	0.340685	528	134.5	393.5	1	1	0.0025413	0.00743494
		ser	0.00254561	0.00747204	0.340685	528	134.5	393.5	1	1	0.0025413	0.00743494
		ich	0.00254561	0.00747204	0.340685	528	134.5	393.5	1	1	0.0025413	0.00743494
	aur	tsi	0.00254453	0.0303839	0.083746	528	134.333	393.667	1	4	0.00254022	0.0297767
		chu	0.00254453	0.0303839	0.083746	528	134.333	393.667	1	4	0.00254022	0.0297767
		vei	0.00510206	0.0226148	0.225607	528	134.667	393.333	2	3	0.00508475	0.0222772
		rub	0.00766617	0.0150005	0.511061	528	134.667	393.333	3	2	0.00762712	0.0148515
		mou	0.00766617	0.0150005	0.511061	528	134.667	393.333	3	2	0.00762712	0.0148515
		pop	0.00510206	0.0226148	0.225607	528	134.667	393.333	2	3	0.00508475	0.0222772
		ser	0.00510206	0.0226148	0.225607	528	134.667	393.333	2	3	0.00508475	0.0222772
		ich	0.00510206	0.0226148	0.225607	528	134.667	393.333	2	3	0.00508475	0.0222772
	vei	tsi	0.00254561	0.00747204	0.340685	528	134.5	393.5	1	1	0.0025413	0.00743494
		chu	0.00254561	0.00747204	0.340685	528	134.5	393.5	1	1	0.0025413	0.00743494
		aur	0.00510206	0.0226148	0.225607	528	134.667	393.333	2	3	0.00508475	0.0222772
		rub	0.00254777	0	#NAME?	528	134.833	393.167	1	0	0.00254345	0
		mou	0.00254777	0	#NAME?	528	134.833	393.167	1	0	0.00254345	0
		pop	0	0	NaN	528	134.833	393.167	0	0	0	0
		ser	0	0	NaN	528	134.833	393.167	0	0	0	0
		ich	0	0	NaN	528	134.833	393.167	0	0	0	0
	rub	tsi	0.00509989	0.00747204	0.68253	528	134.5	393.5	2	1	0.00508259	0.00743494
		chu	0.00509989	0.00747204	0.68253	528	134.5	393.5	2	1	0.00508259	0.00743494
		aur	0.00766617	0.0150005	0.511061	528	134.667	393.333	3	2	0.00762712	0.0148515
		vei	0.00254777	0	#NAME?	528	134.833	393.167	1	0	0.00254345	0
		mou	0	0	NaN	528	134.833	393.167	0	0	0	0
		pop	0.00254777	0	#NAME?	528	134.833	393.167	1	0	0.00254345	0
		ser	0.00254777	0	#NAME?	528	134.833	393.167	1	0	0.00254345	0
		ich	0.00254777	0	#NAME?	528	134.833	393.167	1	0	0.00254345	0
	mou	tsi	0.00509989	0.00747204	0.68253	528	134.5	393.5	2	1	0.00508259	0.00743494
		chu	0.00509989	0.00747204	0.68253	528	134.5	393.5	2	1	0.00508259	0.00743494
		aur	0.00766617	0.0150005	0.511061	528	134.667	393.333	3	2	0.00762712	0.0148515
		vei	0.00254777	0	#NAME?	528	134.833	393.167	1	0	0.00254345	0
		rub	0	0	NaN	528	134.833	393.167	0	0	0	0
		pop	0.00254777	0	#NAME?	528	134.833	393.167	1	0	0.00254345	0
		ser	0.00254777	0	#NAME?	528	134.833	393.167	1	0	0.00254345	0
		ich	0.00254777	0	#NAME?	528	134.833	393.167	1	0	0.00254345	0
	pop	tsi	0.00254561	0.00747204	0.340685	528	134.5	393.5	1	1	0.0025413	0.00743494
		chu	0.00254561	0.00747204	0.340685	528	134.5	393.5	1	1	0.0025413	0.00743494
		aur	0.00510206	0.0226148	0.225607	528	134.667	393.333	2	3	0.00508475	0.0222772
		vei	0	0	NaN	528	134.833	393.167	0	0	0	0
		rub	0.00254777	0	#NAME?	528	134.833	393.167	1	0	0.00254345	0
		mou	0.00254777	0	#NAME?	528	134.833	393.167	1	0	0.00254345	0
		ser	0	0	NaN	528	134.833	393.167	0	0	0	0
		ich	0	0	NaN	528	134.833	393.167	0	0	0	0
	ser	tsi	0.00254561	0.00747204	0.340685	528	134.5	393.5	1	1	0.0025413	0.00743494
		chu	0.00254561	0.00747204	0.340685	528	134.5	393.5	1	1	0.0025413	0.00743494
		aur	0.00510206	0.0226148	0.225607	528	134.667	393.333	2	3	0.00508475	0.0222772
		vei	0	0	NaN	528	134.833	393.167	0	0	0	0
		rub	0.00254777	0	#NAME?	528	134.833	393.167	1	0	0.00254345	0
		mou	0.00254777	0	#NAME?	528	134.833	393.167	1	0	0.00254345	0
		pop	0	0	NaN	528	134.833	393.167	0	0	0	0
		ich	0	0	NaN	528	134.833	393.167	0	0	0	0
	ich	tsi	0.00254561	0.00747204	0.340685	528	134.5	393.5	1	1	0.0025413	0.00743494
		chu	0.00254561	0.00747204	0.340685	528	134.5	393.5	1	1	0.0025413	0.00743494
		aur	0.00510206	0.0226148	0.225607	528	134.667	393.333	2	3	0.00508475	0.0222772
		vei	0	0	NaN	528	134.833	393.167	0	0	0	0
		rub	0.00254777	0	#NAME?	528	134.833	393.167	1	0	0.00254345	0
		mou	0.00254777	0	#NAME?	528	134.833	393.167	1	0	0.00254345	0
		pop	0	0	NaN	528	134.833	393.167	0	0	0	0
		ser	0	0	NaN	528	134.833	393.167	0	0	0	0
ndhH	tsi	chu	0.0010985	0	#NAME?	1179	268	911	1	0	0.00109769	0
		aur	0.0010985	0.00750006	0.146465	1179	268	911	1	2	0.00109769	0.00746269
		vei	0.0010985	0	#NAME?	1179	268	911	1	0	0.00109769	0
		rub	0	0	NaN	1179	267.833	911.167	0	0	0	0
		mou	0	0	NaN	1179	267.833	911.167	0	0	0	0
		pop	0.0010985	0	#NAME?	1179	268	911	1	0	0.00109769	0
		ser	0.0010985	0	#NAME?	1179	268	911	1	0	0.00109769	0
		ich	0.0010985	0	#NAME?	1179	268	911	1	0	0.00109769	0
	chu	tsi	0.0010985	0	#NAME?	1179	268	911	1	0	0.00109769	0
		aur	0	0.00749538	0	1179	268.167	910.833	0	2	0	0.00745805
		vei	0	0	NaN	1179	268.167	910.833	0	0	0	0
		rub	0.0010985	0	#NAME?	1179	268	911	1	0	0.00109769	0
		mou	0.0010985	0	#NAME?	1179	268	911	1	0	0.00109769	0
		pop	0	0	NaN	1179	268.167	910.833	0	0	0	0
		ser	0	0	NaN	1179	268.167	910.833	0	0	0	0
		ich	0	0	NaN	1179	268.167	910.833	0	0	0	0
	aur	tsi	0.0010985	0.00750006	0.146465	1179	268	911	1	2	0.00109769	0.00746269
		chu	0	0.00749538	0	1179	268.167	910.833	0	2	0	0.00745805
		vei	0	0.00749538	0	1179	268.167	910.833	0	2	0	0.00745805
		rub	0.0010985	0.00750006	0.146465	1179	268	911	1	2	0.00109769	0.00746269
		mou	0.0010985	0.00750006	0.146465	1179	268	911	1	2	0.00109769	0.00746269
		pop	0	0.00749538	0	1179	268.167	910.833	0	2	0	0.00745805
		ser	0	0.00749538	0	1179	268.167	910.833	0	2	0	0.00745805
		ich	0	0.00749538	0	1179	268.167	910.833	0	2	0	0.00745805
	vei	tsi	0.0010985	0	#NAME?	1179	268	911	1	0	0.00109769	0
		chu	0	0	NaN	1179	268.167	910.833	0	0	0	0
		aur	0	0.00749538	0	1179	268.167	910.833	0	2	0	0.00745805
		rub	0.0010985	0	#NAME?	1179	268	911	1	0	0.00109769	0
		mou	0.0010985	0	#NAME?	1179	268	911	1	0	0.00109769	0
		pop	0	0	NaN	1179	268.167	910.833	0	0	0	0
		ser	0	0	NaN	1179	268.167	910.833	0	0	0	0
		ich	0	0	NaN	1179	268.167	910.833	0	0	0	0
	rub	tsi	0	0	NaN	1179	267.833	911.167	0	0	0	0
		chu	0.0010985	0	#NAME?	1179	268	911	1	0	0.00109769	0
		aur	0.0010985	0.00750006	0.146465	1179	268	911	1	2	0.00109769	0.00746269
		vei	0.0010985	0	#NAME?	1179	268	911	1	0	0.00109769	0
		mou	0	0	NaN	1179	267.833	911.167	0	0	0	0
		pop	0.0010985	0	#NAME?	1179	268	911	1	0	0.00109769	0
		ser	0.0010985	0	#NAME?	1179	268	911	1	0	0.00109769	0
		ich	0.0010985	0	#NAME?	1179	268	911	1	0	0.00109769	0
	mou	tsi	0	0	NaN	1179	267.833	911.167	0	0	0	0
		chu	0.0010985	0	#NAME?	1179	268	911	1	0	0.00109769	0
		aur	0.0010985	0.00750006	0.146465	1179	268	911	1	2	0.00109769	0.00746269
		vei	0.0010985	0	#NAME?	1179	268	911	1	0	0.00109769	0
		rub	0	0	NaN	1179	267.833	911.167	0	0	0	0
		pop	0.0010985	0	#NAME?	1179	268	911	1	0	0.00109769	0
		ser	0.0010985	0	#NAME?	1179	268	911	1	0	0.00109769	0
		ich	0.0010985	0	#NAME?	1179	268	911	1	0	0.00109769	0
	pop	tsi	0.0010985	0	#NAME?	1179	268	911	1	0	0.00109769	0
		chu	0	0	NaN	1179	268.167	910.833	0	0	0	0
		aur	0	0.00749538	0	1179	268.167	910.833	0	2	0	0.00745805
		vei	0	0	NaN	1179	268.167	910.833	0	0	0	0
		rub	0.0010985	0	#NAME?	1179	268	911	1	0	0.00109769	0
		mou	0.0010985	0	#NAME?	1179	268	911	1	0	0.00109769	0
		ser	0	0	NaN	1179	268.167	910.833	0	0	0	0
		ich	0	0	NaN	1179	268.167	910.833	0	0	0	0
	ser	tsi	0.0010985	0	#NAME?	1179	268	911	1	0	0.00109769	0
		chu	0	0	NaN	1179	268.167	910.833	0	0	0	0
		aur	0	0.00749538	0	1179	268.167	910.833	0	2	0	0.00745805
		vei	0	0	NaN	1179	268.167	910.833	0	0	0	0
		rub	0.0010985	0	#NAME?	1179	268	911	1	0	0.00109769	0
		mou	0.0010985	0	#NAME?	1179	268	911	1	0	0.00109769	0
		pop	0	0	NaN	1179	268.167	910.833	0	0	0	0
		ich	0	0	NaN	1179	268.167	910.833	0	0	0	0
	ich	tsi	0.0010985	0	#NAME?	1179	268	911	1	0	0.00109769	0
		chu	0	0	NaN	1179	268.167	910.833	0	0	0	0
		aur	0	0.00749538	0	1179	268.167	910.833	0	2	0	0.00745805
		vei	0	0	NaN	1179	268.167	910.833	0	0	0	0
		rub	0.0010985	0	#NAME?	1179	268	911	1	0	0.00109769	0
		mou	0.0010985	0	#NAME?	1179	268	911	1	0	0.00109769	0
		pop	0	0	NaN	1179	268.167	910.833	0	0	0	0
		ser	0	0	NaN	1179	268.167	910.833	0	0	0	0
ndhI	tsi	chu	0	0	NaN	540	127.167	412.833	0	0	0	0
		aur	0.00486028	0.00790521	0.61482	540	127.167	412.833	2	1	0.00484457	0.0078637
		vei	0.00242424	0	#NAME?	540	126.833	413.167	1	0	0.00242033	0
		rub	0.00242424	0	#NAME?	540	126.833	413.167	1	0	0.00242033	0
		mou	0.00242424	0	#NAME?	540	126.833	413.167	1	0	0.00242033	0
		pop	0.00242424	0	#NAME?	540	126.833	413.167	1	0	0.00242033	0
		ser	0.00242424	0	#NAME?	540	126.833	413.167	1	0	0.00242033	0
		ich	0.00242424	0	#NAME?	540	126.833	413.167	1	0	0.00242033	0
	chu	tsi	0	0	NaN	540	127.167	412.833	0	0	0	0
		aur	0.00486028	0.00790521	0.61482	540	127.167	412.833	2	1	0.00484457	0.0078637
		vei	0.00242424	0	#NAME?	540	126.833	413.167	1	0	0.00242033	0
		rub	0.00242424	0	#NAME?	540	126.833	413.167	1	0	0.00242033	0
		mou	0.00242424	0	#NAME?	540	126.833	413.167	1	0	0.00242033	0
		pop	0.00242424	0	#NAME?	540	126.833	413.167	1	0	0.00242033	0
		ser	0.00242424	0	#NAME?	540	126.833	413.167	1	0	0.00242033	0
		ich	0.00242424	0	#NAME?	540	126.833	413.167	1	0	0.00242033	0
	aur	tsi	0.00486028	0.00790521	0.61482	540	127.167	412.833	2	1	0.00484457	0.0078637
		chu	0.00486028	0.00790521	0.61482	540	127.167	412.833	2	1	0.00484457	0.0078637
		vei	0.00729637	0.0079261	0.92055	540	126.833	413.167	3	1	0.00726099	0.00788436
		rub	0.00729637	0.0079261	0.92055	540	126.833	413.167	3	1	0.00726099	0.00788436
		mou	0.00729637	0.0079261	0.92055	540	126.833	413.167	3	1	0.00726099	0.00788436
		pop	0.00729637	0.0079261	0.92055	540	126.833	413.167	3	1	0.00726099	0.00788436
		ser	0.00729637	0.0079261	0.92055	540	126.833	413.167	3	1	0.00726099	0.00788436
		ich	0.00729637	0.0079261	0.92055	540	126.833	413.167	3	1	0.00726099	0.00788436
	vei	tsi	0.00242424	0	#NAME?	540	126.833	413.167	1	0	0.00242033	0
		chu	0.00242424	0	#NAME?	540	126.833	413.167	1	0	0.00242033	0
		aur	0.00729637	0.0079261	0.92055	540	126.833	413.167	3	1	0.00726099	0.00788436
		rub	0	0	NaN	540	126.5	413.5	0	0	0	0
		mou	0	0	NaN	540	126.5	413.5	0	0	0	0
		pop	0	0	NaN	540	126.5	413.5	0	0	0	0
		ser	0	0	NaN	540	126.5	413.5	0	0	0	0
		ich	0	0	NaN	540	126.5	413.5	0	0	0	0
	rub	tsi	0.00242424	0	#NAME?	540	126.833	413.167	1	0	0.00242033	0
		chu	0.00242424	0	#NAME?	540	126.833	413.167	1	0	0.00242033	0
		aur	0.00729637	0.0079261	0.92055	540	126.833	413.167	3	1	0.00726099	0.00788436
		vei	0	0	NaN	540	126.5	413.5	0	0	0	0
		mou	0	0	NaN	540	126.5	413.5	0	0	0	0
		pop	0	0	NaN	540	126.5	413.5	0	0	0	0
		ser	0	0	NaN	540	126.5	413.5	0	0	0	0
		ich	0	0	NaN	540	126.5	413.5	0	0	0	0
	mou	tsi	0.00242424	0	#NAME?	540	126.833	413.167	1	0	0.00242033	0
		chu	0.00242424	0	#NAME?	540	126.833	413.167	1	0	0.00242033	0
		aur	0.00729637	0.0079261	0.92055	540	126.833	413.167	3	1	0.00726099	0.00788436
		vei	0	0	NaN	540	126.5	413.5	0	0	0	0
		rub	0	0	NaN	540	126.5	413.5	0	0	0	0
		pop	0	0	NaN	540	126.5	413.5	0	0	0	0
		ser	0	0	NaN	540	126.5	413.5	0	0	0	0
		ich	0	0	NaN	540	126.5	413.5	0	0	0	0
	pop	tsi	0.00242424	0	#NAME?	540	126.833	413.167	1	0	0.00242033	0
		chu	0.00242424	0	#NAME?	540	126.833	413.167	1	0	0.00242033	0
		aur	0.00729637	0.0079261	0.92055	540	126.833	413.167	3	1	0.00726099	0.00788436
		vei	0	0	NaN	540	126.5	413.5	0	0	0	0
		rub	0	0	NaN	540	126.5	413.5	0	0	0	0
		mou	0	0	NaN	540	126.5	413.5	0	0	0	0
		ser	0	0	NaN	540	126.5	413.5	0	0	0	0
		ich	0	0	NaN	540	126.5	413.5	0	0	0	0
	ser	tsi	0.00242424	0	#NAME?	540	126.833	413.167	1	0	0.00242033	0
		chu	0.00242424	0	#NAME?	540	126.833	413.167	1	0	0.00242033	0
		aur	0.00729637	0.0079261	0.92055	540	126.833	413.167	3	1	0.00726099	0.00788436
		vei	0	0	NaN	540	126.5	413.5	0	0	0	0
		rub	0	0	NaN	540	126.5	413.5	0	0	0	0
		mou	0	0	NaN	540	126.5	413.5	0	0	0	0
		pop	0	0	NaN	540	126.5	413.5	0	0	0	0
		ich	0	0	NaN	540	126.5	413.5	0	0	0	0
	ich	tsi	0.00242424	0	#NAME?	540	126.833	413.167	1	0	0.00242033	0
		chu	0.00242424	0	#NAME?	540	126.833	413.167	1	0	0.00242033	0
		aur	0.00729637	0.0079261	0.92055	540	126.833	413.167	3	1	0.00726099	0.00788436
		vei	0	0	NaN	540	126.5	413.5	0	0	0	0
		rub	0	0	NaN	540	126.5	413.5	0	0	0	0
		mou	0	0	NaN	540	126.5	413.5	0	0	0	0
		pop	0	0	NaN	540	126.5	413.5	0	0	0	0
		ser	0	0	NaN	540	126.5	413.5	0	0	0	0
ndhJ	tsi	chu	0	0	NaN	474	109.333	364.667	0	0	0	0
		aur	0	0.0185195	0	474	109.333	364.667	0	2	0	0.0182927
		vei	0	0	NaN	474	109.333	364.667	0	0	0	0
		rub	0	0	NaN	474	109.333	364.667	0	0	0	0
		mou	0	0	NaN	474	109.333	364.667	0	0	0	0
		pop	0	0	NaN	474	109.333	364.667	0	0	0	0
		ser	0	0	NaN	474	109.333	364.667	0	0	0	0
		ich	0	0	NaN	474	109.333	364.667	0	0	0	0
	chu	tsi	0	0	NaN	474	109.333	364.667	0	0	0	0
		aur	0	0.0185195	0	474	109.333	364.667	0	2	0	0.0182927
		vei	0	0	NaN	474	109.333	364.667	0	0	0	0
		rub	0	0	NaN	474	109.333	364.667	0	0	0	0
		mou	0	0	NaN	474	109.333	364.667	0	0	0	0
		pop	0	0	NaN	474	109.333	364.667	0	0	0	0
		ser	0	0	NaN	474	109.333	364.667	0	0	0	0
		ich	0	0	NaN	474	109.333	364.667	0	0	0	0
	aur	tsi	0	0.0185195	0	474	109.333	364.667	0	2	0	0.0182927
		chu	0	0.0185195	0	474	109.333	364.667	0	2	0	0.0182927
		vei	0	0.0185195	0	474	109.333	364.667	0	2	0	0.0182927
		rub	0	0.0185195	0	474	109.333	364.667	0	2	0	0.0182927
		mou	0	0.0185195	0	474	109.333	364.667	0	2	0	0.0182927
		pop	0	0.0185195	0	474	109.333	364.667	0	2	0	0.0182927
		ser	0	0.0185195	0	474	109.333	364.667	0	2	0	0.0182927
		ich	0	0.0185195	0	474	109.333	364.667	0	2	0	0.0182927
	vei	tsi	0	0	NaN	474	109.333	364.667	0	0	0	0
		chu	0	0	NaN	474	109.333	364.667	0	0	0	0
		aur	0	0.0185195	0	474	109.333	364.667	0	2	0	0.0182927
		rub	0	0	NaN	474	109.333	364.667	0	0	0	0
		mou	0	0	NaN	474	109.333	364.667	0	0	0	0
		pop	0	0	NaN	474	109.333	364.667	0	0	0	0
		ser	0	0	NaN	474	109.333	364.667	0	0	0	0
		ich	0	0	NaN	474	109.333	364.667	0	0	0	0
	rub	tsi	0	0	NaN	474	109.333	364.667	0	0	0	0
		chu	0	0	NaN	474	109.333	364.667	0	0	0	0
		aur	0	0.0185195	0	474	109.333	364.667	0	2	0	0.0182927
		vei	0	0	NaN	474	109.333	364.667	0	0	0	0
		mou	0	0	NaN	474	109.333	364.667	0	0	0	0
		pop	0	0	NaN	474	109.333	364.667	0	0	0	0
		ser	0	0	NaN	474	109.333	364.667	0	0	0	0
		ich	0	0	NaN	474	109.333	364.667	0	0	0	0
	mou	tsi	0	0	NaN	474	109.333	364.667	0	0	0	0
		chu	0	0	NaN	474	109.333	364.667	0	0	0	0
		aur	0	0.0185195	0	474	109.333	364.667	0	2	0	0.0182927
		vei	0	0	NaN	474	109.333	364.667	0	0	0	0
		rub	0	0	NaN	474	109.333	364.667	0	0	0	0
		pop	0	0	NaN	474	109.333	364.667	0	0	0	0
		ser	0	0	NaN	474	109.333	364.667	0	0	0	0
		ich	0	0	NaN	474	109.333	364.667	0	0	0	0
	pop	tsi	0	0	NaN	474	109.333	364.667	0	0	0	0
		chu	0	0	NaN	474	109.333	364.667	0	0	0	0
		aur	0	0.0185195	0	474	109.333	364.667	0	2	0	0.0182927
		vei	0	0	NaN	474	109.333	364.667	0	0	0	0
		rub	0	0	NaN	474	109.333	364.667	0	0	0	0
		mou	0	0	NaN	474	109.333	364.667	0	0	0	0
		ser	0	0	NaN	474	109.333	364.667	0	0	0	0
		ich	0	0	NaN	474	109.333	364.667	0	0	0	0
	ser	tsi	0	0	NaN	474	109.333	364.667	0	0	0	0
		chu	0	0	NaN	474	109.333	364.667	0	0	0	0
		aur	0	0.0185195	0	474	109.333	364.667	0	2	0	0.0182927
		vei	0	0	NaN	474	109.333	364.667	0	0	0	0
		rub	0	0	NaN	474	109.333	364.667	0	0	0	0
		mou	0	0	NaN	474	109.333	364.667	0	0	0	0
		pop	0	0	NaN	474	109.333	364.667	0	0	0	0
		ich	0	0	NaN	474	109.333	364.667	0	0	0	0
	ich	tsi	0	0	NaN	474	109.333	364.667	0	0	0	0
		chu	0	0	NaN	474	109.333	364.667	0	0	0	0
		aur	0	0.0185195	0	474	109.333	364.667	0	2	0	0.0182927
		vei	0	0	NaN	474	109.333	364.667	0	0	0	0
		rub	0	0	NaN	474	109.333	364.667	0	0	0	0
		mou	0	0	NaN	474	109.333	364.667	0	0	0	0
		pop	0	0	NaN	474	109.333	364.667	0	0	0	0
		ser	0	0	NaN	474	109.333	364.667	0	0	0	0
ndhK	tsi	chu	0.00176783	0	#NAME?	744	177.667	566.333	1	0	0.00176574	0
		aur	0.00176783	0.00564974	0.312904	744	177.667	566.333	1	1	0.00176574	0.00562852
		vei	0.00176783	0	#NAME?	744	177.667	566.333	1	0	0.00176574	0
		rub	0.00354087	0	#NAME?	744	177.833	566.167	2	0	0.00353253	0
		mou	0.00354087	0	#NAME?	744	177.833	566.167	2	0	0.00353253	0
		pop	0.00354087	0	#NAME?	744	177.833	566.167	2	0	0.00353253	0
		ser	0	0	NaN	744	177.667	566.333	0	0	0	0
		ich	0.00176783	0.00564974	0.312904	744	177.667	566.333	1	1	0.00176574	0.00562852
	chu	tsi	0.00176783	0	#NAME?	744	177.667	566.333	1	0	0.00176574	0
		aur	0.00353983	0.00564974	0.626547	744	177.667	566.333	2	1	0.00353149	0.00562852
		vei	0.00353983	0	#NAME?	744	177.667	566.333	2	0	0.00353149	0
		rub	0.0053176	0	#NAME?	744	177.833	566.167	3	0	0.00529879	0
		mou	0.0053176	0	#NAME?	744	177.833	566.167	3	0	0.00529879	0
		pop	0.0053176	0	#NAME?	744	177.833	566.167	3	0	0.00529879	0
		ser	0.00176783	0	#NAME?	744	177.667	566.333	1	0	0.00176574	0
		ich	0.00353983	0.00564974	0.626547	744	177.667	566.333	2	1	0.00353149	0.00562852
	aur	tsi	0.00176783	0.00564974	0.312904	744	177.667	566.333	1	1	0.00176574	0.00562852
		chu	0.00353983	0.00564974	0.626547	744	177.667	566.333	2	1	0.00353149	0.00562852
		vei	0	0.00564974	0	744	177.667	566.333	0	1	0	0.00562852
		rub	0.00176835	0.00564443	0.313291	744	177.833	566.167	1	1	0.00176626	0.00562324
		mou	0.00176835	0.00564443	0.313291	744	177.833	566.167	1	1	0.00176626	0.00562324
		pop	0.00176835	0.00564443	0.313291	744	177.833	566.167	1	1	0.00176626	0.00562324
		ser	0.00176783	0.00564974	0.312904	744	177.667	566.333	1	1	0.00176574	0.00562852
		ich	0	0.0113424	0	744	177.667	566.333	0	2	0	0.011257
	vei	tsi	0.00176783	0	#NAME?	744	177.667	566.333	1	0	0.00176574	0
		chu	0.00353983	0	#NAME?	744	177.667	566.333	2	0	0.00353149	0
		aur	0	0.00564974	0	744	177.667	566.333	0	1	0	0.00562852
		rub	0.00176835	0	#NAME?	744	177.833	566.167	1	0	0.00176626	0
		mou	0.00176835	0	#NAME?	744	177.833	566.167	1	0	0.00176626	0
		pop	0.00176835	0	#NAME?	744	177.833	566.167	1	0	0.00176626	0
		ser	0.00176783	0	#NAME?	744	177.667	566.333	1	0	0.00176574	0
		ich	0	0.00564974	0	744	177.667	566.333	0	1	0	0.00562852
	rub	tsi	0.00354087	0	#NAME?	744	177.833	566.167	2	0	0.00353253	0
		chu	0.0053176	0	#NAME?	744	177.833	566.167	3	0	0.00529879	0
		aur	0.00176835	0.00564443	0.313291	744	177.833	566.167	1	1	0.00176626	0.00562324
		vei	0.00176835	0	#NAME?	744	177.833	566.167	1	0	0.00176626	0
		mou	0	0	NaN	744	178	566	0	0	0	0
		pop	0	0	NaN	744	178	566	0	0	0	0
		ser	0.00354087	0	#NAME?	744	177.833	566.167	2	0	0.00353253	0
		ich	0.00176835	0.00564443	0.313291	744	177.833	566.167	1	1	0.00176626	0.00562324
	mou	tsi	0.00354087	0	#NAME?	744	177.833	566.167	2	0	0.00353253	0
		chu	0.0053176	0	#NAME?	744	177.833	566.167	3	0	0.00529879	0
		aur	0.00176835	0.00564443	0.313291	744	177.833	566.167	1	1	0.00176626	0.00562324
		vei	0.00176835	0	#NAME?	744	177.833	566.167	1	0	0.00176626	0
		rub	0	0	NaN	744	178	566	0	0	0	0
		pop	0	0	NaN	744	178	566	0	0	0	0
		ser	0.00354087	0	#NAME?	744	177.833	566.167	2	0	0.00353253	0
		ich	0.00176835	0.00564443	0.313291	744	177.833	566.167	1	1	0.00176626	0.00562324
	pop	tsi	0.00354087	0	#NAME?	744	177.833	566.167	2	0	0.00353253	0
		chu	0.0053176	0	#NAME?	744	177.833	566.167	3	0	0.00529879	0
		aur	0.00176835	0.00564443	0.313291	744	177.833	566.167	1	1	0.00176626	0.00562324
		vei	0.00176835	0	#NAME?	744	177.833	566.167	1	0	0.00176626	0
		rub	0	0	NaN	744	178	566	0	0	0	0
		mou	0	0	NaN	744	178	566	0	0	0	0
		ser	0.00354087	0	#NAME?	744	177.833	566.167	2	0	0.00353253	0
		ich	0.00176835	0.00564443	0.313291	744	177.833	566.167	1	1	0.00176626	0.00562324
	ser	tsi	0	0	NaN	744	177.667	566.333	0	0	0	0
		chu	0.00176783	0	#NAME?	744	177.667	566.333	1	0	0.00176574	0
		aur	0.00176783	0.00564974	0.312904	744	177.667	566.333	1	1	0.00176574	0.00562852
		vei	0.00176783	0	#NAME?	744	177.667	566.333	1	0	0.00176574	0
		rub	0.00354087	0	#NAME?	744	177.833	566.167	2	0	0.00353253	0
		mou	0.00354087	0	#NAME?	744	177.833	566.167	2	0	0.00353253	0
		pop	0.00354087	0	#NAME?	744	177.833	566.167	2	0	0.00353253	0
		ich	0.00176783	0.00564974	0.312904	744	177.667	566.333	1	1	0.00176574	0.00562852
	ich	tsi	0.00176783	0.00564974	0.312904	744	177.667	566.333	1	1	0.00176574	0.00562852
		chu	0.00353983	0.00564974	0.626547	744	177.667	566.333	2	1	0.00353149	0.00562852
		aur	0	0.0113424	0	744	177.667	566.333	0	2	0	0.011257
		vei	0	0.00564974	0	744	177.667	566.333	0	1	0	0.00562852
		rub	0.00176835	0.00564443	0.313291	744	177.833	566.167	1	1	0.00176626	0.00562324
		mou	0.00176835	0.00564443	0.313291	744	177.833	566.167	1	1	0.00176626	0.00562324
		pop	0.00176835	0.00564443	0.313291	744	177.833	566.167	1	1	0.00176626	0.00562324
		ser	0.00176783	0.00564974	0.312904	744	177.667	566.333	1	1	0.00176574	0.00562852
petA	tsi	chu	0	0	NaN	960	227	733	0	0	0	0
		aur	0.00273411	0.00441502	0.619274	960	227.167	732.833	2	1	0.00272913	0.00440205
		vei	0	0.00441827	0	960	227	733	0	1	0	0.00440529
		rub	0.0013655	0.00441827	0.309057	960	227	733	1	1	0.00136426	0.00440529
		mou	0.0013655	0.00441827	0.309057	960	227	733	1	1	0.00136426	0.00440529
		pop	0.0013655	0.00441827	0.309057	960	227	733	1	1	0.00136426	0.00440529
		ser	0	0.00886273	0	960	227	733	0	2	0	0.00881057
		ich	0.00136519	0.00442153	0.308759	960	226.833	733.167	1	1	0.00136395	0.00440852
	chu	tsi	0	0	NaN	960	227	733	0	0	0	0
		aur	0.00273411	0.00441502	0.619274	960	227.167	732.833	2	1	0.00272913	0.00440205
		vei	0	0.00441827	0	960	227	733	0	1	0	0.00440529
		rub	0.0013655	0.00441827	0.309057	960	227	733	1	1	0.00136426	0.00440529
		mou	0.0013655	0.00441827	0.309057	960	227	733	1	1	0.00136426	0.00440529
		pop	0.0013655	0.00441827	0.309057	960	227	733	1	1	0.00136426	0.00440529
		ser	0	0.00886273	0	960	227	733	0	2	0	0.00881057
		ich	0.00136519	0.00442153	0.308759	960	226.833	733.167	1	1	0.00136395	0.00440852
	aur	tsi	0.00273411	0.00441502	0.619274	960	227.167	732.833	2	1	0.00272913	0.00440205
		chu	0.00273411	0.00441502	0.619274	960	227.167	732.833	2	1	0.00272913	0.00440205
		vei	0.00273411	0.00885619	0.308723	960	227.167	732.833	2	2	0.00272913	0.00880411
		rub	0.00410491	0.00885619	0.463508	960	227.167	732.833	3	2	0.0040937	0.00880411
		mou	0.00410491	0.00885619	0.463508	960	227.167	732.833	3	2	0.0040937	0.00880411
		pop	0.00410491	0.00885619	0.463508	960	227.167	732.833	3	2	0.0040937	0.00880411
		ser	0.00273411	0.0133238	0.205205	960	227.167	732.833	2	3	0.00272913	0.0132062
		ich	0.00410398	0.00886273	0.46306	960	227	733	3	2	0.00409277	0.00881057
	vei	tsi	0	0.00441827	0	960	227	733	0	1	0	0.00440529
		chu	0	0.00441827	0	960	227	733	0	1	0	0.00440529
		aur	0.00273411	0.00885619	0.308723	960	227.167	732.833	2	2	0.00272913	0.00880411
		rub	0.0013655	0	#NAME?	960	227	733	1	0	0.00136426	0
		mou	0.0013655	0	#NAME?	960	227	733	1	0	0.00136426	0
		pop	0.0013655	0	#NAME?	960	227	733	1	0	0.00136426	0
		ser	0	0.00441827	0	960	227	733	0	1	0	0.00440529
		ich	0.00136519	0	#NAME?	960	226.833	733.167	1	0	0.00136395	0
	rub	tsi	0.0013655	0.00441827	0.309057	960	227	733	1	1	0.00136426	0.00440529
		chu	0.0013655	0.00441827	0.309057	960	227	733	1	1	0.00136426	0.00440529
		aur	0.00410491	0.00885619	0.463508	960	227.167	732.833	3	2	0.0040937	0.00880411
		vei	0.0013655	0	#NAME?	960	227	733	1	0	0.00136426	0
		mou	0	0	NaN	960	227	733	0	0	0	0
		pop	0	0	NaN	960	227	733	0	0	0	0
		ser	0.0013655	0.00441827	0.309057	960	227	733	1	1	0.00136426	0.00440529
		ich	0.00273287	0	#NAME?	960	226.833	733.167	2	0	0.00272789	0
	mou	tsi	0.0013655	0.00441827	0.309057	960	227	733	1	1	0.00136426	0.00440529
		chu	0.0013655	0.00441827	0.309057	960	227	733	1	1	0.00136426	0.00440529
		aur	0.00410491	0.00885619	0.463508	960	227.167	732.833	3	2	0.0040937	0.00880411
		vei	0.0013655	0	#NAME?	960	227	733	1	0	0.00136426	0
		rub	0	0	NaN	960	227	733	0	0	0	0
		pop	0	0	NaN	960	227	733	0	0	0	0
		ser	0.0013655	0.00441827	0.309057	960	227	733	1	1	0.00136426	0.00440529
		ich	0.00273287	0	#NAME?	960	226.833	733.167	2	0	0.00272789	0
	pop	tsi	0.0013655	0.00441827	0.309057	960	227	733	1	1	0.00136426	0.00440529
		chu	0.0013655	0.00441827	0.309057	960	227	733	1	1	0.00136426	0.00440529
		aur	0.00410491	0.00885619	0.463508	960	227.167	732.833	3	2	0.0040937	0.00880411
		vei	0.0013655	0	#NAME?	960	227	733	1	0	0.00136426	0
		rub	0	0	NaN	960	227	733	0	0	0	0
		mou	0	0	NaN	960	227	733	0	0	0	0
		ser	0.0013655	0.00441827	0.309057	960	227	733	1	1	0.00136426	0.00440529
		ich	0.00273287	0	#NAME?	960	226.833	733.167	2	0	0.00272789	0
	ser	tsi	0	0.00886273	0	960	227	733	0	2	0	0.00881057
		chu	0	0.00886273	0	960	227	733	0	2	0	0.00881057
		aur	0.00273411	0.0133238	0.205205	960	227.167	732.833	2	3	0.00272913	0.0132062
		vei	0	0.00441827	0	960	227	733	0	1	0	0.00440529
		rub	0.0013655	0.00441827	0.309057	960	227	733	1	1	0.00136426	0.00440529
		mou	0.0013655	0.00441827	0.309057	960	227	733	1	1	0.00136426	0.00440529
		pop	0.0013655	0.00441827	0.309057	960	227	733	1	1	0.00136426	0.00440529
		ich	0.00136519	0.00442153	0.308759	960	226.833	733.167	1	1	0.00136395	0.00440852
	ich	tsi	0.00136519	0.00442153	0.308759	960	226.833	733.167	1	1	0.00136395	0.00440852
		chu	0.00136519	0.00442153	0.308759	960	226.833	733.167	1	1	0.00136395	0.00440852
		aur	0.00410398	0.00886273	0.46306	960	227	733	3	2	0.00409277	0.00881057
		vei	0.00136519	0	#NAME?	960	226.833	733.167	1	0	0.00136395	0
		rub	0.00273287	0	#NAME?	960	226.833	733.167	2	0	0.00272789	0
		mou	0.00273287	0	#NAME?	960	226.833	733.167	2	0	0.00272789	0
		pop	0.00273287	0	#NAME?	960	226.833	733.167	2	0	0.00272789	0
		ser	0.00136519	0.00442153	0.308759	960	226.833	733.167	1	1	0.00136395	0.00440852
petB	tsi	chu	0	0	NaN	645	158.667	486.333	0	0	0	0
		aur	0	0.00632915	0	645	158.667	486.333	0	1	0	0.00630252
		vei	0	0	NaN	645	158.667	486.333	0	0	0	0
		rub	0	0.00632915	0	645	158.667	486.333	0	1	0	0.00630252
		mou	0	0.00632915	0	645	158.667	486.333	0	1	0	0.00630252
		pop	0	0	NaN	645	158.667	486.333	0	0	0	0
		ser	0	0	NaN	645	158.667	486.333	0	0	0	0
		ich	0	0	NaN	645	158.667	486.333	0	0	0	0
	chu	tsi	0	0	NaN	645	158.667	486.333	0	0	0	0
		aur	0	0.00632915	0	645	158.667	486.333	0	1	0	0.00630252
		vei	0	0	NaN	645	158.667	486.333	0	0	0	0
		rub	0	0.00632915	0	645	158.667	486.333	0	1	0	0.00630252
		mou	0	0.00632915	0	645	158.667	486.333	0	1	0	0.00630252
		pop	0	0	NaN	645	158.667	486.333	0	0	0	0
		ser	0	0	NaN	645	158.667	486.333	0	0	0	0
		ich	0	0	NaN	645	158.667	486.333	0	0	0	0
	aur	tsi	0	0.00632915	0	645	158.667	486.333	0	1	0	0.00630252
		chu	0	0.00632915	0	645	158.667	486.333	0	1	0	0.00630252
		vei	0	0.00632915	0	645	158.667	486.333	0	1	0	0.00630252
		rub	0	0.0127122	0	645	158.667	486.333	0	2	0	0.012605
		mou	0	0.0127122	0	645	158.667	486.333	0	2	0	0.012605
		pop	0	0.00632915	0	645	158.667	486.333	0	1	0	0.00630252
		ser	0	0.00632915	0	645	158.667	486.333	0	1	0	0.00630252
		ich	0	0.00632915	0	645	158.667	486.333	0	1	0	0.00630252
	vei	tsi	0	0	NaN	645	158.667	486.333	0	0	0	0
		chu	0	0	NaN	645	158.667	486.333	0	0	0	0
		aur	0	0.00632915	0	645	158.667	486.333	0	1	0	0.00630252
		rub	0	0.00632915	0	645	158.667	486.333	0	1	0	0.00630252
		mou	0	0.00632915	0	645	158.667	486.333	0	1	0	0.00630252
		pop	0	0	NaN	645	158.667	486.333	0	0	0	0
		ser	0	0	NaN	645	158.667	486.333	0	0	0	0
		ich	0	0	NaN	645	158.667	486.333	0	0	0	0
	rub	tsi	0	0.00632915	0	645	158.667	486.333	0	1	0	0.00630252
		chu	0	0.00632915	0	645	158.667	486.333	0	1	0	0.00630252
		aur	0	0.0127122	0	645	158.667	486.333	0	2	0	0.012605
		vei	0	0.00632915	0	645	158.667	486.333	0	1	0	0.00630252
		mou	0	0	NaN	645	158.667	486.333	0	0	0	0
		pop	0	0.00632915	0	645	158.667	486.333	0	1	0	0.00630252
		ser	0	0.00632915	0	645	158.667	486.333	0	1	0	0.00630252
		ich	0	0.00632915	0	645	158.667	486.333	0	1	0	0.00630252
	mou	tsi	0	0.00632915	0	645	158.667	486.333	0	1	0	0.00630252
		chu	0	0.00632915	0	645	158.667	486.333	0	1	0	0.00630252
		aur	0	0.0127122	0	645	158.667	486.333	0	2	0	0.012605
		vei	0	0.00632915	0	645	158.667	486.333	0	1	0	0.00630252
		rub	0	0	NaN	645	158.667	486.333	0	0	0	0
		pop	0	0.00632915	0	645	158.667	486.333	0	1	0	0.00630252
		ser	0	0.00632915	0	645	158.667	486.333	0	1	0	0.00630252
		ich	0	0.00632915	0	645	158.667	486.333	0	1	0	0.00630252
	pop	tsi	0	0	NaN	645	158.667	486.333	0	0	0	0
		chu	0	0	NaN	645	158.667	486.333	0	0	0	0
		aur	0	0.00632915	0	645	158.667	486.333	0	1	0	0.00630252
		vei	0	0	NaN	645	158.667	486.333	0	0	0	0
		rub	0	0.00632915	0	645	158.667	486.333	0	1	0	0.00630252
		mou	0	0.00632915	0	645	158.667	486.333	0	1	0	0.00630252
		ser	0	0	NaN	645	158.667	486.333	0	0	0	0
		ich	0	0	NaN	645	158.667	486.333	0	0	0	0
	ser	tsi	0	0	NaN	645	158.667	486.333	0	0	0	0
		chu	0	0	NaN	645	158.667	486.333	0	0	0	0
		aur	0	0.00632915	0	645	158.667	486.333	0	1	0	0.00630252
		vei	0	0	NaN	645	158.667	486.333	0	0	0	0
		rub	0	0.00632915	0	645	158.667	486.333	0	1	0	0.00630252
		mou	0	0.00632915	0	645	158.667	486.333	0	1	0	0.00630252
		pop	0	0	NaN	645	158.667	486.333	0	0	0	0
		ich	0	0	NaN	645	158.667	486.333	0	0	0	0
	ich	tsi	0	0	NaN	645	158.667	486.333	0	0	0	0
		chu	0	0	NaN	645	158.667	486.333	0	0	0	0
		aur	0	0.00632915	0	645	158.667	486.333	0	1	0	0.00630252
		vei	0	0	NaN	645	158.667	486.333	0	0	0	0
		rub	0	0.00632915	0	645	158.667	486.333	0	1	0	0.00630252
		mou	0	0.00632915	0	645	158.667	486.333	0	1	0	0.00630252
		pop	0	0	NaN	645	158.667	486.333	0	0	0	0
		ser	0	0	NaN	645	158.667	486.333	0	0	0	0
petD	tsi	chu	0	0	NaN	480	119	361	0	0	0	0
		aur	0	0.00845079	0	480	119	361	0	1	0	0.00840336
		vei	0	0.0169979	0	480	119	361	0	2	0	0.0168067
		rub	0	0.0169979	0	480	119	361	0	2	0	0.0168067
		mou	0	0.0169979	0	480	119	361	0	2	0	0.0168067
		pop	0	0.0169979	0	480	119	361	0	2	0	0.0168067
		ser	0	0.00845079	0	480	119	361	0	1	0	0.00840336
		ich	0	0.0169979	0	480	119	361	0	2	0	0.0168067
	chu	tsi	0	0	NaN	480	119	361	0	0	0	0
		aur	0	0.00845079	0	480	119	361	0	1	0	0.00840336
		vei	0	0.0169979	0	480	119	361	0	2	0	0.0168067
		rub	0	0.0169979	0	480	119	361	0	2	0	0.0168067
		mou	0	0.0169979	0	480	119	361	0	2	0	0.0168067
		pop	0	0.0169979	0	480	119	361	0	2	0	0.0168067
		ser	0	0.00845079	0	480	119	361	0	1	0	0.00840336
		ich	0	0.0169979	0	480	119	361	0	2	0	0.0168067
	aur	tsi	0	0.00845079	0	480	119	361	0	1	0	0.00840336
		chu	0	0.00845079	0	480	119	361	0	1	0	0.00840336
		vei	0	0.0256435	0	480	119	361	0	3	0	0.0252101
		rub	0	0.0256435	0	480	119	361	0	3	0	0.0252101
		mou	0	0.0256435	0	480	119	361	0	3	0	0.0252101
		pop	0	0.0256435	0	480	119	361	0	3	0	0.0252101
		ser	0	0.0169979	0	480	119	361	0	2	0	0.0168067
		ich	0	0.0256435	0	480	119	361	0	3	0	0.0252101
	vei	tsi	0	0.0169979	0	480	119	361	0	2	0	0.0168067
		chu	0	0.0169979	0	480	119	361	0	2	0	0.0168067
		aur	0	0.0256435	0	480	119	361	0	3	0	0.0252101
		rub	0	0	NaN	480	119	361	0	0	0	0
		mou	0	0	NaN	480	119	361	0	0	0	0
		pop	0	0	NaN	480	119	361	0	0	0	0
		ser	0	0.00845079	0	480	119	361	0	1	0	0.00840336
		ich	0	0.0169979	0	480	119	361	0	2	0	0.0168067
	rub	tsi	0	0.0169979	0	480	119	361	0	2	0	0.0168067
		chu	0	0.0169979	0	480	119	361	0	2	0	0.0168067
		aur	0	0.0256435	0	480	119	361	0	3	0	0.0252101
		vei	0	0	NaN	480	119	361	0	0	0	0
		mou	0	0	NaN	480	119	361	0	0	0	0
		pop	0	0	NaN	480	119	361	0	0	0	0
		ser	0	0.00845079	0	480	119	361	0	1	0	0.00840336
		ich	0	0.0169979	0	480	119	361	0	2	0	0.0168067
	mou	tsi	0	0.0169979	0	480	119	361	0	2	0	0.0168067
		chu	0	0.0169979	0	480	119	361	0	2	0	0.0168067
		aur	0	0.0256435	0	480	119	361	0	3	0	0.0252101
		vei	0	0	NaN	480	119	361	0	0	0	0
		rub	0	0	NaN	480	119	361	0	0	0	0
		pop	0	0	NaN	480	119	361	0	0	0	0
		ser	0	0.00845079	0	480	119	361	0	1	0	0.00840336
		ich	0	0.0169979	0	480	119	361	0	2	0	0.0168067
	pop	tsi	0	0.0169979	0	480	119	361	0	2	0	0.0168067
		chu	0	0.0169979	0	480	119	361	0	2	0	0.0168067
		aur	0	0.0256435	0	480	119	361	0	3	0	0.0252101
		vei	0	0	NaN	480	119	361	0	0	0	0
		rub	0	0	NaN	480	119	361	0	0	0	0
		mou	0	0	NaN	480	119	361	0	0	0	0
		ser	0	0.00845079	0	480	119	361	0	1	0	0.00840336
		ich	0	0.0169979	0	480	119	361	0	2	0	0.0168067
	ser	tsi	0	0.00845079	0	480	119	361	0	1	0	0.00840336
		chu	0	0.00845079	0	480	119	361	0	1	0	0.00840336
		aur	0	0.0169979	0	480	119	361	0	2	0	0.0168067
		vei	0	0.00845079	0	480	119	361	0	1	0	0.00840336
		rub	0	0.00845079	0	480	119	361	0	1	0	0.00840336
		mou	0	0.00845079	0	480	119	361	0	1	0	0.00840336
		pop	0	0.00845079	0	480	119	361	0	1	0	0.00840336
		ich	0	0.00845079	0	480	119	361	0	1	0	0.00840336
	ich	tsi	0	0.0169979	0	480	119	361	0	2	0	0.0168067
		chu	0	0.0169979	0	480	119	361	0	2	0	0.0168067
		aur	0	0.0256435	0	480	119	361	0	3	0	0.0252101
		vei	0	0.0169979	0	480	119	361	0	2	0	0.0168067
		rub	0	0.0169979	0	480	119	361	0	2	0	0.0168067
		mou	0	0.0169979	0	480	119	361	0	2	0	0.0168067
		pop	0	0.0169979	0	480	119	361	0	2	0	0.0168067
		ser	0	0.00845079	0	480	119	361	0	1	0	0.00840336
petG	tsi	chu	0	0	NaN	111	28.1667	82.8333	0	0	0	0
		aur	0	0.0363708	0	111	28.1667	82.8333	0	1	0	0.035503
		vei	0	0	NaN	111	28.1667	82.8333	0	0	0	0
		rub	0	0	NaN	111	28.1667	82.8333	0	0	0	0
		mou	0	0	NaN	111	28.1667	82.8333	0	0	0	0
		pop	0	0	NaN	111	28.1667	82.8333	0	0	0	0
		ser	0	0	NaN	111	28.1667	82.8333	0	0	0	0
		ich	0	0	NaN	111	28.1667	82.8333	0	0	0	0
	chu	tsi	0	0	NaN	111	28.1667	82.8333	0	0	0	0
		aur	0	0.0363708	0	111	28.1667	82.8333	0	1	0	0.035503
		vei	0	0	NaN	111	28.1667	82.8333	0	0	0	0
		rub	0	0	NaN	111	28.1667	82.8333	0	0	0	0
		mou	0	0	NaN	111	28.1667	82.8333	0	0	0	0
		pop	0	0	NaN	111	28.1667	82.8333	0	0	0	0
		ser	0	0	NaN	111	28.1667	82.8333	0	0	0	0
		ich	0	0	NaN	111	28.1667	82.8333	0	0	0	0
	aur	tsi	0	0.0363708	0	111	28.1667	82.8333	0	1	0	0.035503
		chu	0	0.0363708	0	111	28.1667	82.8333	0	1	0	0.035503
		vei	0	0.0363708	0	111	28.1667	82.8333	0	1	0	0.035503
		rub	0	0.0363708	0	111	28.1667	82.8333	0	1	0	0.035503
		mou	0	0.0363708	0	111	28.1667	82.8333	0	1	0	0.035503
		pop	0	0.0363708	0	111	28.1667	82.8333	0	1	0	0.035503
		ser	0	0.0363708	0	111	28.1667	82.8333	0	1	0	0.035503
		ich	0	0.0363708	0	111	28.1667	82.8333	0	1	0	0.035503
	vei	tsi	0	0	NaN	111	28.1667	82.8333	0	0	0	0
		chu	0	0	NaN	111	28.1667	82.8333	0	0	0	0
		aur	0	0.0363708	0	111	28.1667	82.8333	0	1	0	0.035503
		rub	0	0	NaN	111	28.1667	82.8333	0	0	0	0
		mou	0	0	NaN	111	28.1667	82.8333	0	0	0	0
		pop	0	0	NaN	111	28.1667	82.8333	0	0	0	0
		ser	0	0	NaN	111	28.1667	82.8333	0	0	0	0
		ich	0	0	NaN	111	28.1667	82.8333	0	0	0	0
	rub	tsi	0	0	NaN	111	28.1667	82.8333	0	0	0	0
		chu	0	0	NaN	111	28.1667	82.8333	0	0	0	0
		aur	0	0.0363708	0	111	28.1667	82.8333	0	1	0	0.035503
		vei	0	0	NaN	111	28.1667	82.8333	0	0	0	0
		mou	0	0	NaN	111	28.1667	82.8333	0	0	0	0
		pop	0	0	NaN	111	28.1667	82.8333	0	0	0	0
		ser	0	0	NaN	111	28.1667	82.8333	0	0	0	0
		ich	0	0	NaN	111	28.1667	82.8333	0	0	0	0
	mou	tsi	0	0	NaN	111	28.1667	82.8333	0	0	0	0
		chu	0	0	NaN	111	28.1667	82.8333	0	0	0	0
		aur	0	0.0363708	0	111	28.1667	82.8333	0	1	0	0.035503
		vei	0	0	NaN	111	28.1667	82.8333	0	0	0	0
		rub	0	0	NaN	111	28.1667	82.8333	0	0	0	0
		pop	0	0	NaN	111	28.1667	82.8333	0	0	0	0
		ser	0	0	NaN	111	28.1667	82.8333	0	0	0	0
		ich	0	0	NaN	111	28.1667	82.8333	0	0	0	0
	pop	tsi	0	0	NaN	111	28.1667	82.8333	0	0	0	0
		chu	0	0	NaN	111	28.1667	82.8333	0	0	0	0
		aur	0	0.0363708	0	111	28.1667	82.8333	0	1	0	0.035503
		vei	0	0	NaN	111	28.1667	82.8333	0	0	0	0
		rub	0	0	NaN	111	28.1667	82.8333	0	0	0	0
		mou	0	0	NaN	111	28.1667	82.8333	0	0	0	0
		ser	0	0	NaN	111	28.1667	82.8333	0	0	0	0
		ich	0	0	NaN	111	28.1667	82.8333	0	0	0	0
	ser	tsi	0	0	NaN	111	28.1667	82.8333	0	0	0	0
		chu	0	0	NaN	111	28.1667	82.8333	0	0	0	0
		aur	0	0.0363708	0	111	28.1667	82.8333	0	1	0	0.035503
		vei	0	0	NaN	111	28.1667	82.8333	0	0	0	0
		rub	0	0	NaN	111	28.1667	82.8333	0	0	0	0
		mou	0	0	NaN	111	28.1667	82.8333	0	0	0	0
		pop	0	0	NaN	111	28.1667	82.8333	0	0	0	0
		ich	0	0	NaN	111	28.1667	82.8333	0	0	0	0
	ich	tsi	0	0	NaN	111	28.1667	82.8333	0	0	0	0
		chu	0	0	NaN	111	28.1667	82.8333	0	0	0	0
		aur	0	0.0363708	0	111	28.1667	82.8333	0	1	0	0.035503
		vei	0	0	NaN	111	28.1667	82.8333	0	0	0	0
		rub	0	0	NaN	111	28.1667	82.8333	0	0	0	0
		mou	0	0	NaN	111	28.1667	82.8333	0	0	0	0
		pop	0	0	NaN	111	28.1667	82.8333	0	0	0	0
		ser	0	0	NaN	111	28.1667	82.8333	0	0	0	0
petL	tsi	chu	0	0	NaN	93	25.8333	67.1667	0	0	0	0
		aur	0	0	NaN	93	25.8333	67.1667	0	0	0	0
		vei	0	0	NaN	93	25.8333	67.1667	0	0	0	0
		rub	0	0	NaN	93	25.8333	67.1667	0	0	0	0
		mou	0	0	NaN	93	25.8333	67.1667	0	0	0	0
		pop	0	0	NaN	93	25.8333	67.1667	0	0	0	0
		ser	0	0	NaN	93	25.8333	67.1667	0	0	0	0
		ich	0	0	NaN	93	25.8333	67.1667	0	0	0	0
	chu	tsi	0	0	NaN	93	25.8333	67.1667	0	0	0	0
		aur	0	0	NaN	93	25.8333	67.1667	0	0	0	0
		vei	0	0	NaN	93	25.8333	67.1667	0	0	0	0
		rub	0	0	NaN	93	25.8333	67.1667	0	0	0	0
		mou	0	0	NaN	93	25.8333	67.1667	0	0	0	0
		pop	0	0	NaN	93	25.8333	67.1667	0	0	0	0
		ser	0	0	NaN	93	25.8333	67.1667	0	0	0	0
		ich	0	0	NaN	93	25.8333	67.1667	0	0	0	0
	aur	tsi	0	0	NaN	93	25.8333	67.1667	0	0	0	0
		chu	0	0	NaN	93	25.8333	67.1667	0	0	0	0
		vei	0	0	NaN	93	25.8333	67.1667	0	0	0	0
		rub	0	0	NaN	93	25.8333	67.1667	0	0	0	0
		mou	0	0	NaN	93	25.8333	67.1667	0	0	0	0
		pop	0	0	NaN	93	25.8333	67.1667	0	0	0	0
		ser	0	0	NaN	93	25.8333	67.1667	0	0	0	0
		ich	0	0	NaN	93	25.8333	67.1667	0	0	0	0
	vei	tsi	0	0	NaN	93	25.8333	67.1667	0	0	0	0
		chu	0	0	NaN	93	25.8333	67.1667	0	0	0	0
		aur	0	0	NaN	93	25.8333	67.1667	0	0	0	0
		rub	0	0	NaN	93	25.8333	67.1667	0	0	0	0
		mou	0	0	NaN	93	25.8333	67.1667	0	0	0	0
		pop	0	0	NaN	93	25.8333	67.1667	0	0	0	0
		ser	0	0	NaN	93	25.8333	67.1667	0	0	0	0
		ich	0	0	NaN	93	25.8333	67.1667	0	0	0	0
	rub	tsi	0	0	NaN	93	25.8333	67.1667	0	0	0	0
		chu	0	0	NaN	93	25.8333	67.1667	0	0	0	0
		aur	0	0	NaN	93	25.8333	67.1667	0	0	0	0
		vei	0	0	NaN	93	25.8333	67.1667	0	0	0	0
		mou	0	0	NaN	93	25.8333	67.1667	0	0	0	0
		pop	0	0	NaN	93	25.8333	67.1667	0	0	0	0
		ser	0	0	NaN	93	25.8333	67.1667	0	0	0	0
		ich	0	0	NaN	93	25.8333	67.1667	0	0	0	0
	mou	tsi	0	0	NaN	93	25.8333	67.1667	0	0	0	0
		chu	0	0	NaN	93	25.8333	67.1667	0	0	0	0
		aur	0	0	NaN	93	25.8333	67.1667	0	0	0	0
		vei	0	0	NaN	93	25.8333	67.1667	0	0	0	0
		rub	0	0	NaN	93	25.8333	67.1667	0	0	0	0
		pop	0	0	NaN	93	25.8333	67.1667	0	0	0	0
		ser	0	0	NaN	93	25.8333	67.1667	0	0	0	0
		ich	0	0	NaN	93	25.8333	67.1667	0	0	0	0
	pop	tsi	0	0	NaN	93	25.8333	67.1667	0	0	0	0
		chu	0	0	NaN	93	25.8333	67.1667	0	0	0	0
		aur	0	0	NaN	93	25.8333	67.1667	0	0	0	0
		vei	0	0	NaN	93	25.8333	67.1667	0	0	0	0
		rub	0	0	NaN	93	25.8333	67.1667	0	0	0	0
		mou	0	0	NaN	93	25.8333	67.1667	0	0	0	0
		ser	0	0	NaN	93	25.8333	67.1667	0	0	0	0
[truncated: 3,689 more rows]

## Sheet: Pi_CDS
Gene	Length	Midpoint	Pi	S
accD	1512	756	0.00176	12
atpA	1524	762	0.00139	8
atpB	1497	749	0.00156	7
atpE	405	203	0.00055	1
atpF	555	278	0.0012	3
atpH	246	123	0	0
atpI	744	372	0.0006	2
ccsA	951	476	0.00245	9
cemA	690	345	0.00121	3
clpP	609	305	0.00091	1
infA	234	117	0	0
matK	1530	768	0.00131	9
ndhA	1092	546	0.00086	3
ndhB	1479	740	0.00015	1
ndhC	363	182	0.00321	4
ndhD	1152	576	0.00174	9
ndhE	306	153	0.00073	1
ndhF	2229	1115	0.00222	20
ndhG	531	266	0.00398	6
ndhH	1182	591	0.0008	3
ndhI	543	272	0.00215	4
ndhJ	477	239	0.00093	2
ndhK	759	374	0.00253	6
petA	963	482	0.00219	7
petB	648	324	0.00094	2
petD	483	242	0.00311	4
petG	114	57	0.00195	1
petL	96	48	0	0
petN	90	45	0	0
psaA	2253	1127	0.00037	3
psaB	2205	1103	0.0004	4
psaC	246	123	0	0
psaI	111	56	0.002	1
psaJ	135	68	0.00165	1
psbA	1062	531	0.00078	3
psbB	1527	764	0.00015	1
psbC	1386	693	0.00076	4
psbD	1062	531	0.0012	5
psbE	252	126	0	0
psbF	120	60	0	0
psbH	222	111	0.001	1
psbI	111	56	0	0
psbJ	123	62	0.00181	1
psbK	180	90	0	0
psbL	129	65	0	0
psbM	105	53	0	0
psbN	132	66	0	0
psbT	108	54	0	0
psbZ	189	95	0	0
rbcL	1428	714	0.00047	3
rpl14	369	185	0.00331	3
rpl16	408	206	0.00892	10
rpl20	354	177	0.00267	2
rpl22	471	235	0.00047	1
rpl23	189	102	0.00271	2
rpl2	834	417	0.0008	3
rpl32	174	87	0.00319	1
rpl33	201	101	0.00304	2
rpl36	114	57	0	0
rpoA	1020	510	0.00196	7
rpoB	3207	1604	0.00116	12
rpoC1	2052	1026	0.00111	8
rpoC2	4158	2079	0.00207	28
rps11	393	197	0.00057	1
rps12	372	186	0.00134	1
rps14	303	152	0	0
rps15	267	134	0.00083	1
rps16	270	135	0	0
rps18	306	153	0	0
rps19	279	140	0	0
rps2	711	356	0.00031	1
rps3	663	332	0.00059	1
rps4	606	303	0.00037	1
rps7	468	234	0	0
rps8	399	200	0.00056	1
ycf1	7065	3489	0.0033	62
ycf2	9876	4938	0.00121	44
ycf3	507	254	0	0
ycf4	555	278	0.0004	1

## Sheet: Sheet3
Gene	Length	Midpoint	Pi	S
0_trnH-GUG	23	12	0	0
accD_psaI	605	495	0	0
atpA_atpF	102	52	0.10582	20
atpB_rbcL	778	591	0.00119	2
atpF_atpH	635	338	0.00499	4
atpH_atpI	668	331	0.00453	8
atpI_rps2	224	134	0.00123	1
ccsA_ndhD	260	134	0.12405	114
cemA_petA	259	140	0.11464	96
clpP_psbB	484	247	0.1148	192
infA_rps8	135	72	0.11001	50
matK_rps16	1608	814	0.00126	8
ndhA_ndhH	3	2	0.07407	1
ndhB_rps7	531	271	0.10964	112
ndhB_trnL-CAA	562	429	0	0
ndhC_trnV-UAC	1899	1177	0.00238	14
ndhD_psaC	476	415	0.00181	1
ndhE_ndhG	249	132	0.13555	138
ndhF_rpl32	1232	840	0.00687	21
ndhG_ndhI	383	207	0.12097	155
ndhH_rps15	157	79	0.12386	34
ndhI_ndhA	81	37	0.12754	40
ndhJ_ndhK	101	71	0	0
petA_psbJ	1221	843	0.01896	33
petB_petD	223	114	0.11601	88
petD_rpoA	235	113	0.11267	71
petG_trnW-CCA	121	83	0.1241	43
petL_petG	224	112	0.12326	71
petN_psbM	1079	553	0.00263	8
psaA_ycf3	642	350	0.00171	3
psaB_psaA	29	13	0.14222	16
psaC_ndhE	293	151	0.13254	142
psaI_ycf4	439	403	0	0
psaJ_rpl33	495	250	0.12298	202
psbA_trnK-UUU	236	134	0.00218	2
psbB_psbT	236	118	0.10155	55
psbC_trnS-UGA	217	128	0.01342	10
psbE_petL	1284	841	0.00452	12
psbF_psbE	11	6	0.16162	8
psbH_petB	122	61	0.12806	68
psbI_trnS-GCU	156	78	0.13867	77
psbJ_psbL	138	66	0.13183	70
psbK_psbI	362	300	0.11897	69
psbL_psbF	22	8	0.12346	5
psbM_trnD-GUC	985	499	0.004	14
psbN_psbH	133	60	0.1281	49
psbT_psbN	60	34	0.11111	26
psbZ_trnG-GCC	297	150	0.00654	5
rbcL_accD	705	546	0.00192	2
rpl14_rpl16	148	74	0.1396	71
rpl16_rps3	1126	1050	0.0029	2
rpl20_rps12	758	576	0.00061	1
rpl22_rps19	145	73	0.09472	26
rpl23_trnI-CAU	196	120	0.12145	74
rpl2_rpl23	25	14	0.17754	16
rpl32_trnL-UAG	1403	882	0.00728	25
rpl33_rps18	144	72	0.12341	77
rpl36_infA	142	71	0.12742	52
rpoA_rps11	88	44	0.11485	26
rpoB_trnC-GCA	1137	589	0.00261	8
rpoC1_rpoB	39	20	0.05229	4
rpoC2_rpoC1	163	104	0	0
rps11_rpl36	170	85	0.11015	28
rps12_clpP	160	84	0.1037	63
rps14_psaB	131	93	0.00289	1
rps15_ycf1	505	278	0.11776	117
rps16_trnQ-UUG	1724	991	0.00429	20
rps18_rpl20	296	157	0.1101	109
rps19_rpl2	120	60	0.11966	21
rps2_rpoC2	179	115	0.00345	2
rps4_trnT-UGU	343	185	0.00407	5
rps7_ndhB	379	338	0	0
rps7_trnV-GAC	2701	1558	0	0
rps8_rpl14	214	124	0.12825	88
rrn16_trnI-GAU	282	172	0.13712	135
rrn16_trnV-GAC	289	137	0.12216	94
rrn23_rrn4.5	312	252	0.10994	47
rrn23_trnA-UGC	187	122	0.10644	57
rrn4.5_rrn23	105	53	0.13567	58
rrn4.5_rrn5	235	118	0.14141	133
rrn5_rrn4.553	260	132	0.11836	98
rrn5_trnR-ACG	238	116	0.11598	119
trnA-UGC_rrn23	187	96	0.12241	65
trnA-UGC_trnI-GAU	84	42	0.12037	26
trnC-GCA_petN	1085	555	0.00431	15
trnD-GUC_trnY-GUA	328	191	0.00083	1
trnE-UUC_trnT-GGU	726	384	0.00313	8
trnF-GAA_ndhJ	543	275	0.00333	6
trnfM-CAU_rps14	156	105	0	0
trnG-GCC_trnfM-CAU	164	110	0	0
trnG-UCC_trnR-UCU	139	70	0.12888	62
trnH-GUG_psbA	354	211	0.02292	23
trnI-CAU_ycf2	85	47	0.13999	47
trnI-GAU_rrn16	284	141	0.11302	110
trnI-GAU_trnA-UGC	66	43	0.11111	23
trnL-CAA_ndhB	562	480	0	0
trnL-CAA_ycf2	401	210	0.11979	145
trnL-UAA_trnF-GAA	350	192	0.00299	3
trnL-UAG_ccsA	110	55	0.13158	45
trnM-CAU_atpE	272	138	0.11169	96
trnN-GUU_trnR-ACG	597	442	0.00149	2
trnN-GUU_ycf1	452	176	0.12034	150
trnP-UGG_psaJ	514	253	0.1312	142
trnQ-UUG_psbK	337	276	0.00181	1
trnR-ACG_rrn5	233	139	0.12606	97
trnR-ACG_trnN-GUU	597	502	0	0
trnR-UCU_atpA	122	59	0.12159	58
trnS-GCU_trnG-UCC	833	515	0.00501	12
trnS-GGA_rps4	294	160	0.00753	6
trnS-UGA_psbZ	323	181	0.00156	2
trnT-GGU_psbD	1461	749	0.00248	14
trnT-UGU_trnL-UAA	544	282	0.00253	5
trnV-GAC_rps7	2701	1490	0	0
trnV-GAC_rrn16	289	152	0.12216	94
trnV-UAC_trnM-CAU	203	102	0.13004	91
trnW-CCA_trnP-UGG	240	123	0.11071	34
trnY-GUA_trnE-UUC	79	40	0.12121	18
ycf1_ndhF	18	9	0.12054	6
ycf1_trnN-GUU	440	217	0.10435	108
ycf2-end	123	62	0	0
ycf2_trnL-CAA	421	251	0.10847	82
ycf3_trnS-GGA	891	476	0.00293	8
ycf4_cemA	931	651	0.0035	7
